# Supplementary material for: Metabolomic Profiles for Primary Progressive Multiple Sclerosis Stratification and Disease Course Monitoring
Source: Front Hum Neurosci. 2018 Jun 4;12:226. doi: 10.3389/fnhum.2018.00226 (PMC5994544; doi:10.3389/fnhum.2018.00226)
Supplement: TABLE S1 — Cohorts. Patient information from investigated RRMS, PPMS, PD cohorts including age and gender. A disease duration of 0 corresponds to less than 1 year (∗.xlsx file). [file Data_Sheet_2.xlsx]

## Sheet: Supplemental Table 1
	Patient	Sex	Age	DD	EDSS	SDMT	6MWT	T25FW		Patient	Sex	Age	DD	HY	UPDRS
	RRMS									PD
	Control_P1	male	32	NA	NA	NA	NA	NA		PD-1	female	39	7	3	42
	Control_P2	female	64	NA	NA	NA	NA	NA		PD-2	female	46	1	3	45
	Control_P3	female	50	NA	NA	NA	NA	NA		PD-3	male	51	0	3	57
	Control_P4	female	37	NA	NA	NA	NA	NA		PD-4	male	50	1	2	39
	Control_P5	male	45	NA	NA	NA	NA	NA		PD-5	female	44	9	1	6
	Control_P6	male	51	NA	NA	NA	NA	NA		PD-6	female	49	4	1	16
	Control_P7	female	59	NA	NA	NA	NA	NA		PD-7	male	47	7	2	17
	Control_P8	female	52	NA	NA	NA	NA	NA		PD-8	female	49	6	2	23
	Control_P9	female	53	NA	NA	NA	NA	NA		PD-9	male	57	1	1	16
	Control_P10	female	39	NA	NA	NA	NA	NA		PD-10	male	58	1	2	22
	RRMS_P1	female	64	11	2.0	-1	NA	5.6		PD-11	female	55	5	3	37
	RRMS_P2	female	50	0	2.0	1.5	NA	4		PD-12	female	56	4	2	25
	RRMS_P3	male	45	1	1.5	1	NA	3.3		PD-13	male	54	6	2	22
	RRMS_P4	female	52	22	4.0	0.5	NA	4.3		PD-14	male	56	5	1	12
	RRMS_P5	male	32	0	3.5	-1.5	NA	4.1		PD-15	male	59	3	2	21
	RRMS_P6	female	53	7	1.5	-1.5	NA	3.7		PD-16	female	60	3	2	30
	RRMS_P7	female	59	0	3.0	0	NA	4.2		PD-17	female	62	1	1	23
	RRMS_P8	male	51	0	1.5	0	NA	3.6		PD-18	male	59	4	2	31
	RRMS_P9	female	37	0	3.0	NA	NA	8.8		PD-19	female	62	1	1	17
	RRMS_P10	female	39	0	2.5	-2.5	NA	7		PD-20	male	64	2	NA	NA
	PPMS cohort A									PD-21	female	66	0	2	24
	Control_A_P1	male	32	NA	NA	NA	NA	NA		PD-22	male	42	25	1	18
	Control_A_P2	female	61	NA	NA	NA	NA	NA		PD-23	female	55	13	1	16
	Control_A_P3	female	53	NA	NA	NA	NA	NA		PD-24	male	65	3	1	10
	Control_A_P4	female	64	NA	NA	NA	NA	NA		PD-25	female	67	1	2	31
	Control_A_P5	male	49	NA	NA	NA	NA	NA		PD-26	male	67	2	2	33
	Control_A_P6	male	48	NA	NA	NA	NA	NA		PD-27	male	68	1	1	16
	Control_A_P7	female	50	NA	NA	NA	NA	NA		PD-28	male	70	0	2	40
	Control_A_P8	female	37	NA	NA	NA	NA	NA		PD-29	male	71	0	NA	NA
	Control_A_P9	female	60	NA	NA	NA	NA	NA		PD-30	male	65	6	2	42
	Control_A_P10	male	60	NA	NA	NA	NA	NA		PD-31	male	62	10	2	14
	Control_A_P11	male	51	NA	NA	NA	NA	NA		PD-32	male	67	5	2	16
	Control_A_P12	female	53	NA	NA	NA	NA	NA		PD-33	male	71	3	3	44
	Control_A_P13	male	53	NA	NA	NA	NA	NA		PD-34	female	73	1	1	17
	PPMS_A_P1	male	31	2	6	8.6	240	-2.5		PD-35	male	73	2	1	10
	PPMS_A_P2	female	60	6	4	6	370	1		PD-36	female	61	14	2	26
	PPMS_A_P3	female	52	12	3.5	5.3	250	0		PD-37	male	75	2	2	17
	PPMS_A_P4	female	54	15	6	7.3	NA	-0.5		PD-38	female	76	1	3	42
	PPMS_A_P5	female	49	1	4	5.4	400	0		PD-39	male	79	0	1	16
	PPMS_A_P6	male	49	NA	2.5	NA	NA	NA		PD-40	male	79	1	2	26
	PPMS_A_P7	male	57	8	3	4.9	452	0		Control_PD_1	female	63	NA	NA	NA
	PPMS_A_P8	female	35	NA	3.5	NA	NA	NA		Control_PD_2	female	75	NA	NA	NA
	PPMS_A_P9	female	58	12	5.5	8.4	NA	1.5		Control_PD_3	male	71	NA	NA	NA
	PPMS_A_P10	female	62	18	3.5	5.2	380	-1		Control_PD_4	female	63	NA	NA	NA
	PPMS_A_P11	male	43	NA	NA	NA	NA	NA		Control_PD_5	male	69	NA	NA	NA
	PPMS_A_P12	male	50	11	6.5	9.4	230	-3		Control_PD_6	male	51	NA	NA	NA
	PPMS_A_P13	female	52	2	3.5	4.5	530	0		Control_PD_7	female	55	NA	NA	NA
	PPMS cohort B									Control_PD_8	male	72	NA	NA	NA
	Control_B_P1	male	51	NA	NA	NA	NA	NA		Control_PD_9	female	74	NA	NA	NA
	Control_B_P2	male	53	NA	NA	NA	NA	NA		Control_PD_10	male	72	NA	NA	NA
	Control_B_P3	male	46	NA	NA	NA	NA	NA		Control_PD_11	female	68	NA	NA	NA
	Control_B_P4	male	58	NA	NA	NA	NA	NA		Control_PD_12	female	68	NA	NA	NA
	Control_B_P5	male	49	NA	NA	NA	NA	NA		Control_PD_13	male	63	NA	NA	NA
	Control_B_P6	male	47	NA	NA	NA	NA	NA		Control_PD_14	male	59	NA	NA	NA
	Control_B_P7	male	49	NA	NA	NA	NA	NA		Control_PD_15	male	66	NA	NA	NA
	Control_B_P8	female	59	NA	NA	NA	NA	NA		Control_PD_16	male	62	NA	NA	NA
	Control_B_P9	male	58	NA	NA	NA	NA	NA		Control_PD_17	male	67	NA	NA	NA
	Control_B_P10	female	57	NA	NA	NA	NA	NA		Control_PD_18	male	68	NA	NA	NA
	Control_B_P11	female	52	NA	NA	NA	NA	NA		Control_PD_19	male	54	NA	NA	NA
	Control_B_P12	female	56	NA	NA	NA	NA	NA		Control_PD_20	male	77	NA	NA	NA
	Control_B_P13	male	67	NA	NA	NA	NA	NA
	Control_B_P14	female	53	NA	NA	NA	NA	NA
	Control_B_P15	male	49	NA	NA	NA	NA	NA
	Control_B_P16	male	43	NA	NA	NA	NA	NA
	Control_B_P17	male	40	NA	NA	NA	NA	NA
	Control_B_P18	female	39	NA	NA	NA	NA	NA
	Control_B_P19	male	54	NA	NA	NA	NA	NA
	Control_B_P20	female	45	NA	NA	NA	NA	NA
	PPMS_B_P1	male	50	2	2.5	4	460	-1
	PPMS_B_P2	male	54	25	6	13	NA	-2.5
	PPMS_B_P3	male	46	5	3.5	6.7	407	-0.5
	PPMS_B_P4	male	58	9	3	4.6	460	-2
	PPMS_B_P5	male	52	16	4.5	5.2	420	-2.5
	PPMS_B_P6	male	45	3	6	7.3	360	-0.5
	PPMS_B_P7	male	50	4	3.5	4.5	360	0
	PPMS_B_P8	female	64	16	3.5	6.8	352	-1
	PPMS_B_P9	male	59	19	6	8	320	-1
	PPMS_B_P10	female	60	12	6	15.5	180	0.5
	PPMS_B_P11	female	48	10	NA	6.3	380	-3
	PPMS_B_P12	female	56	0	3.5	7.2	260	0
	PPMS_B_P13	male	62	1	4	4.7	360	-1
	PPMS_B_P14	female	49	1	3	4.8	490	-1
	PPMS_B_P15	male	45	1	3.5	4.4	590	0
	PPMS_B_P16	male	42	3	2.5	4.4	500	-0.5
	PPMS_B_P17	male	39	10	3	4	540	-0.5
	PPMS_B_P18	female	41	1	2.5	5.6	280	0
	PPMS_B_P19	male	55	1	2	3.9	460	0
	PPMS_B_P20	female	44	0	2.5	4.9	560	-0.5
	PPMS disease course
	0-P1	male	46	5	3.5	-0.5	407	6.7
	0-P2	female	47	6	3.5	1	440	4.7
	0-P3	male	59	19	6	-1	320	8
	0-P4	female	66	12	3	0.5	305	5.7
	0-P5	female	64	16	3.5	-1	352	6.8
	0-P6	female	60	12	6	0.5	180	15.5
	0-P7	female	65	8	3.5	1	360	6.3
	0-P8	male	52	4	3.5	-1	483	5.7
	0-P9	male	57	10	3.5	0.5	460	5.5
	0-P10	male	46	5	2	-3	500	5
	0-P11	male	59	11	4	0	460	5
	0-P12	male	50	1	2	-0.5	300	4.5
	0-P13	male	51	4	3.5	-1	460	4.9
	0-P14	male	50	2	2.5	-1	460	4
	0-P15	male	52	2	7	-1.5	NA	NA
	12-P1	male	46	5	3.5	-0.5	440	5.4
	12-P2	female	47	6	3.5	1.5	400	4.2
	12-P3	male	59	19	6	-1	260	7.9
	12-P4	female	66	12	1.5	-0.5	440	4.7
	12-P5	female	64	16	3.5	0	440	8
	12-P6	female	60	12	6.5	0	120	18.9
	12-P7	female	65	8	3.5	0	320	5.9
	12-P8	male	52	4	3.5	-2.5	360	8.3
	12-P9	male	57	10	3.5	1	520	4.5
	12-P10	male	46	5	3	-1	500	3.9
	12-P11	male	59	11	4	0	420	5.6
	12-P12	male	50	1	2	0	480	4.6
	12-P13	male	51	4	3.5	-1.5	400	4.8
	12-P14	male	50	2	3	-1	480	4.7
	12-P15	male	52	2	7.5	-0.5	NA	NA
	24-P1	male	46	5	3.5	-0.5	440	6
	24-P2	female	47	6	4	1.5	360	6
	24-P3	male	59	19	5	-1	260	5.9
	24-P4	female	66	12	1.5	-0.5	500	5.2
	24-P5	female	64	16	4.5	-1	380	7.5
	24-P6	female	60	12	6	0.5	160	14.8
	24-P7	female	65	8	NA	1	400	5.6
	24-P8	male	52	4	3.5	-1.5	360	8.1
	24-P9	male	57	10	3.5	0.5	470	5
	24-P10	male	46	5	NA	-1.5	500	4.3
	24-P11	male	59	11	4	0.5	420	5.6
	24-P12	male	50	1	1.5	0	480	4.5
	24-P13	male	51	4	4	-1	420	5.4
	24-P14	male	50	2	3	-1.5	480	5
	24-P15	male	52	2	7	-0.5	NA	NA
