# Supplementary material for: Metabolomic Profiles for Primary Progressive Multiple Sclerosis Stratification and Disease Course Monitoring
Source: Front Hum Neurosci. 2018 Jun 4;12:226. doi: 10.3389/fnhum.2018.00226 (PMC5994544; doi:10.3389/fnhum.2018.00226)
Supplement: TABLE S4 — Plasma metabolites identified in PPMS cohorts A and B (∗.xlsx file). [file Data_Sheet_3.xlsx]

## Sheet: Supplemental Table 4
	proposed Metabolite	proposed Formula	Mass m/z	ppm	Polarity	Adduct	RSD_Control_A [%]	RSD_Control_B[%]	RSD_PPMS_A[%]	RSD_PPMS_B[%]	VIP_comp_1_A	VIP_comp_1_A rank	VIP_comp_1_B	VIP_comp_1_B rank	VIP_comp_2_A	VIP_comp_2_A rank	VIP_comp_2_B	VIP_comp_2_B rank	Weighted VIP score A	Weighted VIP score A rank	Weighted VIP score B	Weighted VIP score B rank	mean Intensity Control A	mean Intensity PPMS A	mean Intensity Control B	mean Intensity PPMS B	Control_A_P1	Control_A_P2	Control_A_P3	Control_A_P4	Control_A_P5	Control_A_P6	Control_A_P7	Control_A_P8	Control_A_P9	Control_A_P10	Control_A_P11	Control_A_P12	Control_A_P13	PPMS_A_P1	PPMS_A_P2	PPMS_A_P3	PPMS_A_P4	PPMS_A_P5	PPMS_A_P6	PPMS_A_P7	PPMS_A_P8	PPMS_A_P9	PPMS_A_P10
	Trigonelline	C7H7NO2	137.048	0.924552	pos	H	90.2952	84.8534	164.472	94.1665	1.56601	54	0.706912	278	1.4275	66	0.913492	251	50.2029	59	21.5799	246	1.34136e+06	423987	1.09367e+06	1.03357e+06	661581	1.79055e+06	282018	3.19155e+06	3.29333e+06	136807	2.90673e+06	24561.3	1.52443e+06	319904	785071	32481.9	2.48871e+06	170408	11047.1	38661.6	93717.7	118405	2.70111e+06	107526	44494.8	257135	329051
	N-[(E,E)-Piperoyl]piperidine	C17H19NO3	285.137	0.72173	pos	H	103.37	118.447	148.586	110.539	1.40437	85	0.784065	246	1.33725	90	0.618014	382	46.2371	88	16.9362	337	316341	167307	237701	180916	1.20555e+06	167635	517399	117641	84581.8	470076	59234.2	548023	38022.6	295391	21584.7	34388.2	552906	16240.4	27439.2	467367	904369	6275.3	156912	110570	13588.2	35918	103262
	N3-hydroxypropylcytosine	C7H11N3O2	169.085	-0.115461	pos	H	143.243	111.995	124.894	82.1472	0.893697	209	0.586892	318	0.913653	216	1.10468	177	30.4975	207	23.951	209	222770	118854	308282	342504	46993	334126	138361	43747.5	317080	142147	41263.2	1.27439e+06	36042.5	91374.2	224874	157981	47627.1	91573	37328.5	51179.3	620143	95979.5	135411	97522.9	26336.7	27735.6	110957
	27alpha-Hydroxy-8-dehydrocholesterol	C27H44O2	400.334	-1.20704	pos	H	42.1538	65.866	54.5187	61.0574	2.33586	9	0.0410998	523	2.12907	11	0.796223	299	75.3907	10	13.4426	406	13941.2	7530.65	15036.6	13955.3	16822.5	6022.97	10941.4	13555.9	12463.9	14050.7	24082.5	27229	13558.7	13969.4	13478.9	6004.41	9055.86	9494.51	3211.32	4160.13	3506.85	8849.18	17695.8	8618.18	4434.95	7002.37	4522.83
	6-amino-5[N-methylformylamino]-1-methyluracil	C7H10N4O3	198.075	1.05901	pos	H	76.6899	46.3108	53.3491	78.1422	1.23175	127	0.725994	272	1.12796	149	0.602302	390	39.3841	134	16.1273	359	31220.5	17062.4	28565.4	26590.5	23849.7	22971.6	12108.1	40129.1	54554.2	8682.12	86198.5	6580.06	65946.9	11705.4	38966.1	8227.13	25947.2	11352.3	5652.77	15145.4	12540	13424.4	27560.7	12352.9	5154.11	25139.7	27454.5
	N-Oleoylethanolamine	C20H39NO2	325.297	-2.68676	pos	H	111.596	112.957	38.4685	29.5978	1.37093	92	0.91956	199	1.26751	105	1.09601	181	44.2327	99	26.801	176	17723.8	10096.3	18082.9	11759.2	9265.82	14674.5	15245	10048.5	16378.3	12313.8	13625.7	13198.2	7794.4	16527.2	9578.83	6384.88	85374.1	10375	17218	3775.04	12006	10271.4	4535.46	7631.43	8143.8	9083.72	6570.11
	DG(36:4)	C39H68O5	633.532	-2.59205	pos	NH3	51.4624	49.0005	50.1789	30.0253	1.59096	50	0.494316	353	1.54777	47	0.391391	474	53.2801	47	10.221	449	20355.3	13360	19930.7	17156.2	11965.4	15808.1	15957.4	6464.51	36888.1	17422.1	10501.7	29608.6	45654.1	16630.6	18741	19989.1	18988.5	14483.6	6886.01	8721.6	12504.2	11329	12285.1	32882.2	9311.22	17291.4	17164.3
	Adonixanthin/ 4-Ketozeaxanthin	C40H54O3	582.407	-0.407144	pos	H	53.4688	50.1215	42.5692	40.7199	1.50003	70	0.504726	350	1.37088	82	0.41368	469	48.1255	77	10.718	441	8678.42	5772.77	8341.73	7221.51	7291.05	14237.3	2898.11	12026.7	4277.32	7581.96	9822.79	5320.89	9913.63	6046.57	6789.3	5742.4	20871.4	2752.94	5005.33	4066.99	5913.65	6075.31	4348.99	5252.52	8652.16	3443.58	7294.96
	LysoPE(18:1)	C23H46NO7P	479.301	-0.785381	posneg	H	35.5886	38.4016	40.5467	41.2899	1.74387	38	1.48711	80	1.64667	37	1.21275	127	57.3453	36	34.0407	90	47432.1	32340.5	56779.2	43535.1	57623.4	77230.7	61478.8	51660.5	37272.2	67795.9	51255.8	30719.5	24035.4	30868.1	59484.2	20642.4	46550.6	36074.2	11810.8	37558.1	20831.7	16815.2	36044	35592.7	31279.9	36388.8	20067
	LysoPE(18:2)	C23H44NO7P	477.286	0.178284	posneg	H	33.7416	32.1783	45.0326	39.3228	1.74014	39	1.84108	23	1.65727	35	1.48138	45	57.5479	34	42.0955	33	90826.1	62089.6	106212	77604.5	113105	146217	74784	107798	76106.2	123251	95601.3	51049.9	112010	57331.8	108921	34063.7	80501.1	75281.1	18038.5	63166	38201.4	40588	70134.4	66018.8	59962.1	62206.2	38864.8
	2-Octenoylcarnitine	C15H27NO4	285.194	1.061	pos	H	60.0439	63.3215	56.3372	55.4682	1.19228	136	0.998458	174	1.15395	138	0.938277	240	39.5291	132	24.6629	200	94129.4	64602.8	142605	102479	157545	137750	34701.6	47688.1	89692.1	59000	78838	141469	45932.4	232742	27662.5	79141.7	91519.9	24394.4	78037.1	17067.8	114273	58916.2	37904.4	137060	34449.5	76003.4	97165.8
	SM(d42:1(OH))	C47H93N2O7P	828.674	1.94577	pos	H	73.9142	18.5879	24.6162	22.2525	1.3348	99	0.911986	200	1.24587	111	0.958699	233	43.3122	105	24.2505	204	5966.36	4121.93	5399.06	4977.16	4586.92	4365.11	8655.01	5889.99	4535.94	4683.81	4479.83	20598.7	3649.36	4157.72	3942.18	3409.75	4608.39	3245.39	2781.21	4549.77	5588.87	4805.17	5979.55	3655.46	2929.27	3401.05	2879.39
	Histidinyl-Valine	C11H18N4O3	254.139	2.59712	pos	H	65.2393	73.1145	89.5566	74.808	1.08506	161	0.149055	483	1.00183	187	0.200135	517	34.7599	174	3.64338	516	20741	15032.8	30404.3	33622.7	24936.3	38773.9	29281.6	5980.95	26539.6	8949.17	12504.7	14501.6	7844.43	50127.9	6894.16	32692.7	10605.8	22138.6	6715.4	4452.87	4924.41	10341.7	55701.2	6309.27	12585.7	19851.1	3572.62
	Bicine	C6H13NO4	163.085	0.468774	pos	H	40.7066	30.0399	48.4958	50.8007	1.43218	83	0.926228	195	1.34716	87	1.12348	164	46.789	86	27.3579	168	10933.5	8002.87	13283.3	12108.6	6495.16	16339	6955.6	13916.6	14740.5	8705.36	18601.6	4758.49	17056.9	8369.27	8033.04	7064.75	11099.3	3714.15	3146.99	6058.48	8751.7	8539.65	15425.6	8691.28	5255.72	9902.93	4633.45
	3-Hydroxy-9-hexadecenoylcarnitine	C23H43NO5	413.314	-0.932733	pos	H	35.961	27.1341	52.6663	59.1488	1.66866	43	1.19864	133	1.52109	48	0.958474	234	53.5622	46	26.8372	174	19068.3	13976.9	11561	15176.7	14316.9	15720.7	8486.38	16609.5	11358.2	17503.3	23787.6	16284.6	28265.9	21562.3	35264.9	22030.8	16696.7	21334.6	10301.7	9507.87	8976.33	13472	11614.1	10647.1	8979.41	9909.99	36538.8
	N-palmitoyl tryptophan	C27H42N2O3	442.318	-4.31819	pos	H	18.0087	13.5024	37.8979	23.3568	2.07691	16	0.405114	377	1.99303	15	1.13847	154	69.2353	14	22.919	227	12694.3	9330.94	12253.3	12874.5	13598.1	14706.3	12803.6	12220.6	8950.24	15096.9	16307.5	13059.8	9207.68	13019	9458.62	11510.1	15087	14142.1	5501.97	7106.98	4045.99	9209.67	8064.16	6919.56	8871.45	7182.99	15268
	3-O-(beta-D-glucopyranosyl)-campest-5-en-3beta-ol	C34H58O6	562.42	-5.08517	pos	H	58.5478	56.0112	52.1176	44.4047	0.798998	238	0.749224	260	0.764989	284	0.651515	364	25.9534	257	17.2268	330	29749.7	21983.3	37550.8	30633.4	53619.5	11077.2	12817.6	14207.8	47380.5	36603.3	21925.4	57527.8	6036.41	23393.6	26239.9	21273.1	54643.6	14858	34297.8	7415.09	12179.8	32019.4	8248.72	40088.7	38985.2	14559.8	10771.5
	N-stearoyl proline	C23H43NO3	398.35	-0.943834	pos	NH3	37.85	99.1083	44.8929	57.6912	1.55708	56	1.05156	159	1.42212	69	0.916671	248	49.9746	62	24.7523	199	8103.1	6013.46	5107.91	5991.65	6721.01	7228.55	3874.24	8530.55	4617.92	12529.1	7823.74	6424.87	15794.5	6863.59	8167.17	10123.3	6641.77	10586.3	4342.47	6923.54	3459.07	12204.5	3872.63	3685.48	3046.68	5486.91	7700.81
	5-oxo-6E,8Z,11Z,14Z-eicosatetraenoic acid-d7	C20H23D7O3	342.288	-4.57245	pos	NH3	36.993	112.441	36.4531	79.0483	1.62718	46	0.888985	205	1.48317	54	0.773377	310	52.2025	50	20.6928	261	35445.3	26373.8	10219.2	13041.4	34728.6	40869.8	20130.1	31389.3	23800.5	49785.8	30028.1	32666.3	72875.4	30865.4	33630.8	36771.7	23246.9	32050.4	20845.4	33383	14156.7	48163.9	16109.5	18013.5	12687	31993.6	34361
	6beta-acetoxy-24-methylcholestan-3beta,5alpha,22R,24-tetrol	C30H52O6	508.375	-2.49392	pos	H	36.3585	36.2823	33.8599	29.6901	1.37658	90	0.660835	296	1.37657	81	0.524461	424	46.8265	85	14.1314	396	16052.9	11995.7	20322.4	18201.7	19154.3	7624.29	12377.1	8261.47	20335.5	19161	16379.7	22546.8	7592.77	21571.8	13508.4	13896.9	26277.6	10138.6	7835.72	8826.08	7598.68	11559.7	5941.49	14063.7	16839.1	12886	11336.4
	Hypoxanthine	C5H4N4O	136.038	-0.771812	pos	H	51.1802	58.038	43.1746	31.611	0.786684	244	1.05258	158	0.826734	252	0.836739	277	27.2421	242	23.3167	222	473756	354121	232337	261259	600530	369368	795080	238714	649434	437317	341448	714824	143604	846129	126774	673198	222403	295188	748634	409644	249460	267772	435863	517919	242963	431443	244322
	LysoPE(22:4)	C27H48NO7P	529.316	-1.62346	pos	H	39.0332	38.3043	31.0245	34.7952	1.14781	145	1.58369	60	1.04963	170	1.39327	62	36.5953	159	38.1766	52	9122.14	6916.85	12104.5	9163.82	8451.36	16797.3	6721.95	12144.9	9168.17	12890.2	9895.73	3395.76	7256.14	8259.65	9204.37	3241.42	11160.9	7560.14	4941.99	6999.84	6528.37	5569.64	8875.62	7579.64	7973.12	6273.79	2934.8
	Tiglylcarnitine	C12H21NO4	243.147	0.734042	pos	H	23.42	27.5887	30.0161	37.609	1.87148	28	2.15018	9	1.81281	22	1.77152	15	62.676	23	50.1338	10	5854.22	4443.6	6668.34	4844.62	5546.43	6303.19	3336.6	4604.33	5992.29	5812.96	5336.27	8289.99	4287.85	6752.61	6392.67	8298.33	5151.3	4691.99	3738.86	2126.16	6496.86	5526.63	6904.3	3772.19	3764.6	2709.22	5404.18
	S-3-oxodecanoyl cysteamine	C12H23NO2S	245.145	1.54628	pos	H	40.0938	23.6998	28.0364	35.061	1.51248	67	0.566701	327	1.44808	61	0.492798	440	50.0595	60	12.7082	413	12783.6	9744.56	73338.4	70030.8	10351.9	15511.9	12075.3	7911.27	10055.3	7661.4	13730.5	11844.9	11734.6	28963.1	12456.7	10519.6	13370.1	9647.22	9507.68	13451	13045.3	4457.28	12845.5	9249.42	4927	8680.55	10159.4
	2,3-Diacetoxypropyl stearate	C25H46O6	442.328	-3.68291	pos	H	29.0716	9.87614	57.8334	32.5558	1.61601	48	1.76646	30	1.47475	57	1.39253	64	51.8778	51	39.8151	43	16156.8	12317.1	9879.49	12235.8	12071.5	16313.6	9199.17	9773.57	8606.29	19376.4	15688.8	16278.5	19949.2	22068.8	22606.7	20729.2	17376.1	31622.2	10011.2	8710.81	7473.03	12226.3	7360.89	8803.28	7066.82	7483.6	24503
	MG(24:0)	C27H54O4	442.401	-1.89796	pos	H	45.6075	48.1107	44.5411	34.3512	0.920046	199	1.87423	21	0.844184	244	1.55854	37	29.1925	224	43.79	27	15492.8	11858.4	21779.4	14450	27169.9	7122.77	4686.93	9063.06	22890.8	16512.4	18760.5	18582	5509.4	10251.4	20545.9	17668.2	22643.2	7990.14	18101.8	3573.8	14015	17320.7	8882.86	20536.3	16215.2	5042.4	5180.75
	Gamma-Linolenic acid	C18H30O2	278.224	-0.31811	pos	H	33.5419	37.4086	26.1536	29.8626	1.50584	68	1.24897	120	1.50584	51	1.15927	140	51.3215	56	30.9218	128	6671.83	5210.06	8511.67	6490.73	9936.85	4400.28	3543.61	5783	6863.36	7274.76	7521.34	10208.5	2577.17	5569.49	8986.24	6175.19	7893.93	3798.31	3916.19	3681.11	4888.59	6181.05	3821.52	8331.99	6778.64	4020.68	5136.74
	[FA (14:1)] 9-tetradecynoic acid	C14H24O2	224.179	6.83553	pos	H	45.0587	41.632	43.7731	30.1688	0.921546	197	0.827089	228	0.839785	246	0.669408	355	29.1079	225	18.254	315	16617.5	13019.2	22684.6	19527.7	23307.5	9496.88	8389.94	10856.4	28436.8	19214.2	13468.2	27008.6	4539.4	13894	14854.1	15438.4	27123.1	8477.23	17716.5	5150.24	12377.3	22348.9	6658.59	17250.2	18870.3	9518.73	5753.62
	N-a-Acetyl-L-arginine	C8H16N4O3	216.122	-2.52781	pos	H	39.279	25.4345	20.3321	34.6064	1.07257	162	0.223198	457	0.978011	194	1.03491	198	34.0629	181	19.4028	290	21461.1	16836.2	25119.4	26556.4	10709.7	36969.8	9577.12	13117.6	13971.2	25547.1	34866	24093.3	21977.7	16524.5	25721.5	17952.8	27966.2	11656.2	18138.3	16869.2	23793.2	15727.7	16065.6	15902.5	15121.2	10077.6	18392.6
	5b-Cholestane-3a,7a,12a,25,26-pentol	C27H48O5	452.349	-1.96265	pos	H	26.5863	30.3176	30.908	29.2566	1.51717	62	0.857074	215	1.4266	67	0.808541	289	49.6159	65	21.04	256	11152.7	8825.41	13839.2	12329.5	12842	6235.13	8465.45	7239.56	13888.9	15268.5	10704.8	14851.3	7458.67	11588.2	9713.19	13965.4	12764.5	5087.36	5006.08	6887.85	7513.57	9023.3	6931.97	12112	10520.6	7630.34	8202.07
	[FA methyl(12:0/2:0)] 4-methyl-dodecanedioic acid	C13H24O4	261.194	-0.155839	pos	NH3	30.6561	12.9699	35.4418	33.6899	1.46309	79	1.62035	55	1.33353	92	1.29026	92	46.8313	84	36.646	67	4365.62	3507.57	3187.82	3916.09	3558.68	3723.22	3215.73	7670.65	2928.37	3463.97	3266.78	5578.17	6176.32	4323.72	3420.8	4668.59	4758.04	3365.73	2394.79	3040.72	2515.3	5867.31	2534.81	2488.46	2534.3	2730.42	5965.65
	LysoPC(20:0)	C28H58NO7P	551.394	-1.4844	pos	H	25.9522	27.5424	39.9862	34.7072	1.56656	53	1.23752	122	1.41996	70	1.33	81	50.0344	61	33.9043	93	17106.9	13754	20425.2	16141.6	14753.9	21497.3	13552.2	20751.1	14573.8	16351.3	19782.4	8658.02	21955.8	15202.6	17358.7	12426.9	25525.4	10726.9	6637.09	20094.5	12583.7	12808.4	17371.6	16541.2	8880.23	13979.4	5983.32
	7-N,N-Dimethylamino-1,2,3,4,5-pentathiocyclooctane	C5H11NS5	261.975	-6.13842	pos	NH3	35.5763	118.462	34.1622	59.9579	1.16319	141	0.384683	386	1.06498	167	1.01097	211	37.1295	153	20.4297	266	26574.6	21437.5	29470.5	19561.8	45192.6	25306.7	40290.2	32674.2	20906.6	27672	15569.4	26999	37737	21496.8	14305	20606.4	16713.4	29720	19212.9	23086.8	13965.2	11813.6	34343.2	25760.6	31776.8	23697.7	21091.4
	[FA hydroxy(18:0)] 9,12-dihydroxy-octadecanoic acid	C18H36O4	316.262	0.652182	pos	H	42.2356	46.556	43.0426	33.807	0.898988	206	1.40334	90	0.822106	255	1.11072	176	28.4366	229	31.4393	116	6674.64	5416.45	9819.93	7298.75	12526.1	3657.31	2503.72	4890.48	8086.05	8077.01	6159.42	9392.94	2924.84	5027.35	6857.43	6681.14	9986.58	2787.99	7583.51	2277.67	4668.15	8016.27	3026.58	9233.74	8125.19	3630.72	2802.59
	Guanidinosuccinic acid	C5H9N3O4	175.06	1.41852	pos	H	34.0968	34.9863	44.6634	34.419	1.27932	112	0.130022	490	1.19707	124	0.295541	501	41.5377	119	5.19592	508	28843.8	23443.1	26155.7	26188.5	16557.2	32285.7	21890.9	40976.2	21668.7	29174.7	24717.3	23196.3	31108.9	19256.6	28371.9	55274.3	30491.2	11345.4	11010	19846.4	27950.1	35507.5	19350.9	12142.5	22925.3	14823.8	31839
	PE(36:5)	C41H72NO8P	737.498	-2.02561	pos	H	24.9813	30.9838	45.4091	35.1205	1.49729	71	1.30036	108	1.40487	75	1.02524	203	48.8817	72	28.9633	154	22249.4	18113.6	20692.1	16928.8	18729.6	27379.2	17943.9	19371.6	22306.4	19373.4	28599.4	28872.7	34655.4	19378.5	20687	16311.8	15632.8	14724.7	11587.5	12495.4	17818.5	17326.4	8962.95	18635.8	23531.8	19219.7	21166.4
	[FA hydroxy(12:0)] 11R-hydroxy-dodecanoic acid	C12H24O3	216.173	0.488279	pos	H	55.1361	54.921	54.1055	36.8062	0.600551	307	0.552788	333	0.549147	391	0.583277	403	18.6494	356	14.218	395	15922.7	12996.9	21534.5	18197.3	20301.3	6985.21	7079.61	8094.82	26113.4	24587.4	12136.8	28920.1	3218.07	11324.2	13348.1	14473.8	30412.8	8454.44	23391.1	4182.66	11073.3	22738	6016.49	17173.8	21462.1	6455.69	4498.48
	MG(15:0)	C18H36O4	316.262	1.15809	pos	H	45.6638	46.9079	50.5004	37.3626	0.653809	287	1.43946	83	0.596321	370	1.15921	141	20.3604	334	32.6423	105	98105.2	80312.2	164008	119291	167668	54814.6	28866.1	66346.6	132954	122385	105241	132881	19181.7	69133.1	110912	111131	153854	39822.6	103815	20190.1	86314.8	149082	46777	137522	121804	43806.6	28913.2
	[FA hydroxy(18:1)] 9-hydroxy-12Z-octadecenoic acid	C18H34O3	298.252	2.49963	pos	H	45.9054	45.0444	51.8124	35.141	0.658076	286	1.51509	75	0.600558	369	1.21526	125	20.508	331	34.3389	85	118454	97567	182264	130231	200820	63168	32719.2	80449.4	165380	146899	129833	150968	27043.7	77641.6	136877	140750	187358	47113.1	126296	28306.1	103960	185757	54500.6	166649	152154	49417.6	33604.6
	11-acetoxy-3beta,6alpha-dihydroxy-24-methyl-27-nor-9,11-seco-5alpha-cholesta-7,22E-dien-9-one.	C29H46O5	474.331	-6.47917	pos	H	30.9958	34.3563	39.249	30.8578	1.08849	159	0.744777	263	1.09632	160	0.775288	309	36.99	155	19.424	289	14447	11959.5	18614.8	16399.7	19389.6	9231.3	10766.5	8339.45	18274.8	18232.8	14674.6	16477.7	6464.71	17425.4	12036.9	21226.5	15270.1	5934.51	7007.97	8871.62	8005.58	12385.6	8322.69	17113.7	12197.6	11814	9868.2
	[FA (18:1)] 2-octadecynoic acid	C18H32O2	280.241	2.606	pos	H	46.0365	45.5787	41.254	35.4956	0.550858	325	1.42376	86	0.525459	406	1.12223	165	17.5242	376	31.8319	112	10024.4	8317.43	15976.8	11571.7	15691.6	5230.76	4692.21	5930.91	14606.8	13725.9	9276.66	16172.2	2361.06	6844.14	11993.4	8445.73	15345.1	5018.51	9514.51	3704.29	7394.88	11683.4	4821.53	15688.8	12217.1	6955.77	4018.5
	GPC(14:0) (1-(6-[3]-ladderane-hexanoyl)-2-(8-[3]-ladderane-octanyl)-sn-glycerophosphocholine)	C46H78NO7P	787.55	-2.53388	pos	H	13.3206	12.5789	13.4952	13.8641	1.16016	143	2.24962	7	1.16016	136	2.05548	6	39.3008	137	56.1655	7	34284.8	28607.8	33180.4	31043	39689	28791.5	27673.3	33060.4	33520.5	32963.1	42366.8	35866.2	35850.1	28769.9	40653.8	36475.8	30022.4	32748.8	27931.7	22974	25163.4	29848.6	31573.9	25802.4	30465.8	21774.3	33640.3
	Val-Asp	C9H16N2O5	232.106	1.28857	pos	H	28.0786	25.8557	25.5529	31.6579	1.17269	140	0.886782	206	1.42621	68	0.814724	287	45.614	91	21.4203	252	5517.87	4609.13	5909.33	5351.39	2917.48	6978.8	4649.22	4504.84	6009.18	6358.84	3898.45	6802.73	3768.19	8895.09	5034.65	5625.83	6288.96	4600.75	4924.84	3999.51	5489.71	4879.8	6981.96	4839.26	1986.4	4648.88	5835.13
	LysoPC(20:1)	C28H56NO7P	549.379	-1.34415	pos	H	28.4166	32.6887	32.7772	29.8429	1.7522	36	1.42638	84	1.71346	30	1.13605	156	58.9902	31	32.1053	109	28120.1	23557.4	35390.2	27446	25196.4	39895.6	28456	33043.6	25910.6	27795.9	28332.7	15072.8	28768.8	26106.9	23153.9	17331.4	46497.2	17751.7	13969	29755.8	24784.6	19969.2	37835.2	19937.4	12318.6	32768.1	14261.1
	LysoPC(P-18:1)	C26H52NO6P	505.353	-0.769511	pos	H	23.8122	22.426	30.6217	23.594	1.81973	32	1.27144	117	1.58146	43	1.26112	108	56.713	39	32.9658	102	8064.96	6773.01	10360.5	8716.9	8468.5	10445.5	5882.13	10954.1	8818.34	7709.35	9458.15	5791.72	6508.83	5971.42	6737.49	6736.96	11362.1	3698.1	4516.99	6971.49	5510.03	7650.74	9213.73	10745	4231.04	9585.07	5357.1
	PC(44:12)	C52H80NO8P	877.566	4.86711	pos	H	28.6497	19.5877	23.8744	19.4731	1.27144	115	1.81973	25	1.1676	133	1.43563	54	40.7631	125	41.0756	38	11525.5	9701.47	10689.1	9038.36	8956.15	20294.7	9320.81	12059.1	9892.08	12346.1	13044.6	10323.6	15435.6	8638.25	12476.7	7212.14	9831.62	9526.96	7251.53	11556.9	10534.7	8133.76	9570.01	10247.1	9928.59	8181.59	8225.42
	dXTP	C10H15N4O14P3	507.983	6.92346	pos	H	38.9817	119.581	28.7777	84.6813	0.785548	245	0.462587	362	0.716212	307	1.13866	153	24.6668	274	23.4419	218	12668.6	10678.4	14696.6	9946.7	22445.6	11827.7	19976.7	15832.9	12083.5	12378.1	7529.15	12321.5	18405.1	9866.45	6312.21	9056.85	6655.61	13333.6	9790.75	10961.5	6463.42	7198.73	16574.9	13183.7	14922.6	11290.5	11126.8
	[ST (5:0)] campestan-2alpha,3alpha,6alpha,22R,23R-pentol	C28H50O5	466.365	-1.07882	pos	H	32.1894	34.1974	34.2718	32.9037	0.956703	191	0.492595	355	1.10769	157	0.794228	301	35.7261	166	17.4871	328	30972.5	26108.6	41130.2	38371	35289.9	15228.1	26885.1	17789.3	32442.2	48098.9	27480.9	40465.8	17033.6	39813	27141.2	43203.2	31771.8	20608.4	10586.1	19140.1	18059.1	22362.1	16384.1	30405.5	36077.3	31982.5	34343.7
	PC(35:5)	C43H76NO8P	765.53	-1.08313	pos	H	20.9033	60.4876	28.9003	34.0689	1.21075	132	1.40996	88	1.21075	121	1.30036	87	41.0599	120	34.927	79	22226.1	18784.7	33028.9	22652.6	18180.6	21390.2	21630	27396.4	16994.6	18995.9	28959.5	28168.4	27658.5	22531.9	24873.1	17790.6	14369.9	14546.4	16267.7	17835.1	18638.7	15197.8	12362.6	19653.2	18945	20211.1	27995.4
	PS(40:4)	C46H82NO10P	839.568	0.648938	neg	H	62.0062	25.9998	38.2955	35.3182	0.291776	426	0.326432	409	0.281718	488	0.257491	510	8.87061	480	6.28328	492	10865.8	9208.5	12557.9	13469.6	7696.42	7273.75	4961.66	10376.3	8009.68	22888.2	3524.12	18836.4	9364.51	25761.7	8660.65	8019.35	5882.44	12080.7	6305	4859.24	6871.81	17215.3	7791.23	9124.75	8561.6	13697.4	5852.6
	3-cis-Hydroxy-b,e-Caroten-3'-one	C40H54O	550.417	-1.34482	pos	H	37.0054	37.7361	39.1815	42.1026	0.838186	227	1.65239	43	1.11463	155	1.33244	79	34.5132	176	37.6979	57	81439.8	69057.6	112826	79947.2	43838.9	118084	49785.9	121070	46911.8	79429.6	97208.7	82339.5	121655	40406.5	117548	79595.7	60844.1	36405.2	42694.3	92848.8	92610.4	88317.9	123190	49604.6	67397.9	55641.4	66466.8
	PS(38:5)	C44H76NO10P	809.528	8.9731	pos	H	8.96269	19.0315	14.5816	13.4839	2.28307	12	0.429414	369	2.13352	10	0.978018	223	74.8817	11	20.2383	269	8964.34	7623.39	7307.95	7467.74	9736.76	8987.1	8296.11	7555.05	8941.04	8927.74	10439.5	9594.2	8645.67	9988.2	7800.24	8468.75	9156.11	8808.76	6221.85	6532.64	5593.45	8136.4	7446.01	6715.2	9005.76	7503.5	7841.86
	PI(38:0)	C47H91O13P	894.626	6.81847	pos	H	12.6959	13.9828	11.5164	11.9322	2.19335	13	0.750262	259	2	14	0.617429	383	70.7466	13	16.6201	345	4967.61	4240.44	3822.77	3657.94	4783.42	5190.96	4935.75	4075.43	5080.56	4732.8	5114.48	6063.88	4395.78	6331.69	4973.78	4078.99	4821.39	4388.59	3230.3	4233.64	3725.91	3930.58	4395.35	3530.61	5006.66	4757.36	4544.71
	LysoPC(P-18:0)	C26H54NO6P	507.368	-1.33893	pos	H	24.1232	26.6426	30.3157	25.1192	1.58146	51	1.34244	103	1.48891	53	1.14624	148	51.8057	52	31.531	114	47231.8	40374.4	72096.5	59728.3	49248.6	52277.2	41342.2	58156.9	58534	40865.7	48505.5	36388.8	26536.5	44926.8	42117.7	41069.5	74043.7	22757	31683.8	51703.1	30977.8	44425.8	65674	40226.7	21204.7	46124.6	30459.5
	L-Glutamic acid	C5H9NO4	147.053	0.375357	pos	H	102.438	93.3206	80.8081	76.2702	0.212154	455	1.72009	35	0.571237	382	1.79826	12	14.6595	419	46.73	18	150361	128840	154159	310016	277142	23914.7	340734	150521	57462.7	538622	31853.5	53420.9	23889.7	36017.9	123356	266106	31646	83217.9	48400.9	128427	33758.6	80657.8	28262.7	77824.4	149973	318426	153927
	Glu-Cys	C8H14N2O5S	250.062	-0.911218	pos	H	22.8555	21.7752	13.5205	23.0608	1.35806	93	0.94775	191	1.33074	93	0.747566	326	45.5492	92	20.7573	260	4000.41	3428.27	5140.23	4715.54	3771.79	4436.47	3107.77	5331.41	2956.16	2598.42	4966.79	3721.17	3711.19	5181.28	4277.57	2869.84	5075.49	3613.19	3426	2823.37	3207.1	3588.23	4088.88	3424.5	2881.31	3364.29	3517.9
	3-Decaprenyl-4,5-dihydroxybenzoate	C57H86O4	834.659	7.24275	pos	H	8.32141	17.3609	9.66827	15.4418	2.54593	7	0.589542	317	2.52314	5	0.673538	353	86.9612	6	16.1817	356	85036.2	73340.5	88509.3	84433.3	82501.6	89317.9	71683.9	86060.6	88774.4	77120.8	90822.4	84157.2	76951.9	99004.9	81538.9	92975.9	84560.1	56420.1	70228.7	74226.6	88025.6	74667	78943.4	75334.7	66454.7	70597.2	74974
	Homocitrulline	C7H15N3O3	189.111	-0.504734	pos	H	36.191	51.9657	62.2214	42.7322	1.07006	163	0.896049	203	1.14382	141	0.811481	288	37.8778	149	21.4454	249	18062.3	15586.9	17689	14412.1	22936.3	17837.9	10362.4	25676.2	12821.7	15041.7	25280.4	33271.3	14980.6	11301.2	12578	15063	17659.8	5571.15	6720.8	9765.99	15050.5	17816.9	8482.91	10099.6	15088.2	12497.8	33643.7
	2,4,7,10,13,16,19-Docosaheptaenoyl-CoA	C43H64N7O17P3S	1075.33	-0.904631	pos	H	15.0757	17.9261	25.0015	15.3256	1.41398	84	0.607567	311	1.47097	58	0.635332	373	49.4482	69	15.654	371	30034.4	25956.6	24524.3	25549.1	34690.4	35674.1	30032	23574.5	31254.1	30129.8	30000.5	38839.2	25540.7	31947.5	22140.4	28009.3	28615.1	27246.3	12175.4	25990.7	16772.5	26047.5	21798.4	26416.2	27743.9	30950.3	38020
	7beta-acetoxy-gorgostan-3beta,5alpha,6beta-triol	C32H54O5	518.396	-2.35575	posneg	H	43.4309	40.317	39.9909	27.0914	0.558662	323	0.752712	257	0.624985	358	0.619044	380	19.922	341	16.6714	344	65091.2	56355.8	76959.8	66697.9	75184	33403	33814.7	38486.1	103418	93896.6	52633.6	95502.8	25691.8	55113.8	58949.2	64714.1	115378	35541.7	78497.6	30140.1	36553.3	82209.3	31222.5	64376.3	78751.7	37783.3	45139.7
	Creatinine	C4H7N3O	113.059	-0.191785	pos	H	6.33937	8.66143	10.4372	8.01312	2.60471	6	1.85212	22	2.37409	8	1.47248	50	84.1871	7	44.2349	25	5.23959e+06	4.54316e+06	5.74733e+06	5.34024e+06	5.50805e+06	5.36694e+06	4.84856e+06	4.82842e+06	5.96651e+06	5.35881e+06	4.9205e+06	5.43635e+06	4.96642e+06	5.17009e+06	4.90105e+06	5.22073e+06	5.62225e+06	4.61061e+06	3.63558e+06	4.8493e+06	3.95693e+06	4.69642e+06	4.73854e+06	4.52559e+06	4.30104e+06	4.02962e+06	5.52352e+06
	D-Ornithine	C5H12N2O2	132.09	1.45545	pos	H	20.7419	21.2783	18.9488	23.1686	1.28206	109	0.674855	287	1.39388	76	1.3441	75	46.1321	90	29.0738	151	1.11872e+06	971363	1.1398e+06	1.07401e+06	752046	1.2081e+06	1.31885e+06	1.24627e+06	1.1445e+06	1.1497e+06	1.4141e+06	795271	970938	1.49979e+06	1.23696e+06	1.03368e+06	773098	1.0442e+06	1.2376e+06	1.20031e+06	1.04206e+06	709369	889796	1.34284e+06	873815	807802	947048
	LysoPC(P-16:0)	C24H50NO6P	479.338	0.147498	pos	H	18.1513	23.8568	31.2439	21.5991	1.48891	74	1.20173	132	1.56656	45	1.19121	133	52.5329	49	31.072	124	87778.1	76315.6	112351	94614.7	87980.2	95678.1	73961.7	99295.8	110433	96507.6	82498.2	58543.3	72211.6	90602.6	84322.2	71212.2	117869	64556.5	38819.1	85694.4	61555.5	88837.5	120155	99492.8	44331.7	98928.8	41441.7
	PS(44:8)	C50H82NO10P	887.569	1.71682	pos	H	17.0057	27.4045	28.0577	23.3352	1.38001	89	0.038619	524	1.50742	50	0.166176	522	49.8996	64	2.03142	527	11154.1	9756.51	14790.5	14759.1	10297.9	10774	12605	9879.89	9149.42	10086.1	15501	12601.2	13224.4	12425.1	10372.6	8498.04	9588.35	9523.58	8148.41	9814.17	8368.07	6051.97	8721.51	8327.77	10107.3	7702.42	13994.2
	Cys-Pro	C8H14N2O3S	218.073	0.610448	pos	H	26.3767	26.3031	17.7402	21.9861	0.996929	178	1.68533	40	1.19067	126	1.45398	51	38.1161	148	40.1927	42	18492.6	16210.7	38810.4	31742.3	10827.5	19491.8	15214	11863.2	25141.4	18777.4	17317.9	21091	18460.4	30199	17492.3	18092.1	16435.5	16777.7	13482.7	18483.4	16667.2	18637.3	22421	14067.7	11030.5	18933.9	16596.6
	Pyridine	C5H5N	79.0422	0.293317	pos	H	17.7107	14.3572	14.5681	8.83853	1.44167	82	0.225617	456	1.31447	95	0.495793	438	46.1411	89	9.67965	456	6879	6034.65	8739.52	8585.54	5575.11	9155.62	7000.73	6326.56	5065.31	8150.37	7083.38	8094.37	6383.93	7467.06	4697.91	6993.65	7433.03	4943.38	5878.37	5913.01	5470.05	5764.12	6067.88	5461.95	4868.89	6869.92	8333.49
	PC(O-36:5)	C44H80NO7P	765.568	0.967525	pos	H	10.3077	15.8273	20.2625	15.1766	1.72436	40	0.843665	222	1.60758	42	0.694512	343	56.213	42	18.8576	303	781201	685686	906313	854193	732619	717450	681346	789610	777689	795103	950342	856465	714354	665682	844341	883208	747398	528458	691122	696579	727831	623859	1.04181e+06	663587	543793	501526	770758
	Isovalerylcarnitine	C12H23NO4	245.163	0.483662	pos	H	31.9236	38.6608	36.9457	33.5919	0.793234	240	1.33561	104	0.742894	296	1.07941	185	25.3744	266	30.2612	137	44500.9	39183	49260.1	39280.8	43461.5	34841.1	53748.9	23922.8	66188	62049.8	33354.1	68523.7	23795.3	50266.5	40157.8	39964.4	38238.1	43421.1	41547	24371.8	35509.4	30021.3	57440	39519.9	24940.6	25691.6	42564.2
	4-Dodecylbenzenesulfonic Acid	C18H30O3S	343.22	7.29857	pos	NH3	13.5374	38.0392	37.672	23.7908	1.28422	108	0.723763	274	1.17023	132	1.71906	17	40.9723	123	36.2937	69	26220.8	23148.6	27532	24585.9	30374.7	27551.6	21867.2	21048	28140.5	28869.7	24240.3	25053.9	29532.6	25069.3	27314.1	20014.5	31794.5	36564.4	20751	17141.2	43976.4	22076.4	14287.8	16964.5	13258.3	14180.7	27130
	DG(33:1)	C36H68O5	580.503	-5.64654	posneg	H	31.7116	35.6501	34.7263	28.0216	0.638376	293	1.13606	142	0.586424	374	0.912032	252	19.952	339	25.4322	191	11622.7	10272.2	16303.9	13366.9	14060.2	8876.33	4015.02	9903.71	14462.1	14880.7	12036.5	13488.4	6272.33	8513.88	13621.7	13497.8	17466.9	4887.14	10130.3	6905.36	10724.6	15455.2	7814.35	14550.6	15052.3	5935.47	6749.8
	Propionylcarnitine	C10H19NO4	217.132	0.611239	pos	H	27.9153	33.2896	28.2839	39.5353	0.810816	234	1.41508	87	0.813192	259	1.30407	86	27.2079	243	35.0405	78	142715	126165	188256	150388	132835	130426	194597	68120.9	164714	198195	126651	105194	105498	184491	138503	195105	110968	124730	125611	116601	130846	62931.5	105193	118041	101108	111991	164260
	Chenodeoxycholic acid disulfate	C24H40O10S2	552.203	-5.27856	pos	H	35.7362	37.3081	39.3551	31.3085	0.564375	319	1.64703	46	0.533509	403	1.344	76	17.8676	368	37.8584	56	6970.45	6170.81	9649.62	7408.02	9946.18	4509.83	2107.15	5120.4	7760.23	7115.52	8872.81	8615.07	3780.22	5294.97	10843.3	8155.16	8494.93	4186.59	7698.41	4092.85	7647.72	11045.6	3388.04	9051.39	7906.53	3737.82	2508.71
	PE(41:7)	C46H78NO8P	803.545	-1.91693	pos	H	13.3978	22.3827	9.81063	21.1639	1.76665	34	0.137673	486	1.63168	38	0.523829	426	57.2618	37	9.3916	463	48598.5	43127.8	27358.5	26978.2	45883.5	46449.4	48748.4	49726.2	49558.7	46292.5	53973.1	60807.2	38706.6	49241.6	58442	47925.1	36026.4	47294.4	43279	38318	41944.1	42908.2	41668.7	45332.7	51526.9	37092.6	50288.4
	2-Methylguanosine	C11H15N5O5	297.108	1.73843	pos	H	17.7219	21.9343	21.5448	20.2022	1.20035	135	0.314136	414	1.09469	162	0.338597	490	38.2491	146	7.63823	483	7497.28	6683.04	6768.26	6917.88	7094.82	7236.35	6884.27	6978.18	5958.9	6096.53	9216.08	8863.14	7352.76	6331.52	6089.56	9791.95	9570.56	6398.92	8046.64	5229.43	4348.18	7788.88	8143.31	5169.73	6196.33	5921.7	8239.74
	3-O-Sulfogalactosylceramide (d40:1)	C46H89NO11S	863.618	2.71152	pos	H	14.5701	16.742	16.1785	20.1893	1.53304	59	0.551426	334	1.41675	71	0.509968	433	49.5715	66	12.8805	411	3307.62	2955.14	3674	3545.08	3184.69	4753.54	3228.83	2802.74	2689.71	3256.67	3151.78	3469.25	3228.25	3073.1	3615.86	3100.97	3443.66	4144.45	2736.95	2742.18	2733.32	2586.15	2666.39	2658.54	3203.05	2609.31	3307.35
	trans-4-Hydroxycyclohexylacetic acid	C8H14O3	175.12	-3.10719	pos	NH3	22.7267	36.9911	36.48	45.5691	0.930384	196	0.788603	244	0.851766	241	0.691176	345	29.4881	217	18.2996	314	10969.7	9814.03	12519.4	11215.8	13066.2	13998.1	7324.61	11457.8	14037.8	7901.51	9958.78	6244.3	9884.83	11990.6	10619.6	13530.2	12591.7	5118.51	5680.44	8789.44	10516.8	7319.9	13356.6	9643.05	6178.43	6826.16	16167
	PC(42:11)	C50H78NO8P	851.552	6.70701	pos	H	28.7797	17.7382	20.0775	27.565	0.740554	261	0.832334	226	0.694432	324	0.735923	331	23.6403	288	19.5037	284	8459.51	7590.79	7102.34	6673.38	5973.44	13653.6	6789.9	7404.96	6443.18	10668.7	8512	11569.8	11308	5316.31	7781.15	7030.15	7522.45	7656.28	6920.2	7949.13	7638.19	7986.24	8203.75	8445.75	6655.55	6126.65	6988.46
	Citrulline	C6H13N3O3	175.096	1.04758	pos	H	16.1462	19.3008	24.0008	23.0058	1.21749	129	1.56037	62	1.13275	145	1.32121	83	39.3299	136	36.6634	66	1.36607e+06	1.22652e+06	1.66678e+06	1.4462e+06	1.12423e+06	1.91412e+06	1.13203e+06	1.46554e+06	1.21253e+06	1.36054e+06	1.65572e+06	1.18474e+06	1.51e+06	1.22098e+06	1.28274e+06	1.24994e+06	1.4458e+06	1.11542e+06	1.13174e+06	1.41803e+06	1.82056e+06	1.15391e+06	1.12523e+06	1.13058e+06	1.09541e+06	742588	1.14364e+06
	Homo-L-arginine	C7H16N4O2	188.127	-0.313752	pos	H	53.938	33.1	24.2572	27.5477	0.141291	487	0.802166	240	0.254169	494	0.989179	220	6.48763	499	23.8089	211	79105.7	71067.7	109052	94913.1	118686	47397.5	59499.5	66900.1	100997	64610.5	51802.6	201595	46894.4	65998.6	59938.6	37052.5	107002	44622.9	49128.4	63140.1	87776.2	97360.6	60052.3	70280.1	71790.1	76500.4	66211.6
	Thiomorpholine 3-carboxylate	C5H9NO2S	147.035	-0.414325	pos	H	22.1572	19.4127	22.4409	28.9807	0.915473	201	0.689119	284	0.855179	239	0.713123	337	29.3944	221	17.7972	323	48605	43722.8	221238	210228	65291.7	69769	53484.6	52054.8	47089.2	40063.7	52610.3	43823.5	44470.7	50629.4	29404.5	33125.9	50048	34710.5	40106.9	49282.8	48854.8	32334.5	48032.8	52511.9	35853.8	47557.5	30884.2
	PG(36:3)	C42H77O10P	772.521	-5.6318	pos	H	18.7714	15.5087	28.9318	19.9532	0.990971	181	0.179745	471	0.904637	219	0.545321	418	31.4161	202	10.1603	450	29315.4	26383.7	30928.8	31624.3	25564.3	30513.1	29448	28741.7	28469.1	30690.5	27838.7	38008.1	16484.4	31545.5	22466.1	36056	35274.1	17156.7	29630.2	22407.9	26103.9	21754.9	38781.6	23449.1	17774.2	19984.3	38929.1
	Vitamin K2	C41H56O2	580.431	5.08949	pos	H	29.5827	55.8093	27.8975	46.3987	0.716026	269	0.0219183	529	0.868065	235	0.491744	441	27.3812	240	7.76543	481	3684.09	3319.26	4868.61	4789.85	5253.76	3438.11	2475.51	2641.66	4288.35	3783.49	3006.45	5799.76	2546.58	3495.37	3404.67	2542.74	5216.71	2384.24	3578.69	2384.88	2910.33	2556.69	2927.23	4199.32	3350.88	2808.31	5753.21
	[SP (16:1)] N-(3E-hexadecenoyl)-deoxysphing-4-enine-1-sulfonate	C34H65NO5S	599.461	4.50176	pos	H	21.7185	13.3486	27.2326	22.2068	0.890723	210	0.142746	485	0.859404	237	0.128338	527	29.2054	223	2.28856	525	27424.2	24760.3	29126.6	29198	28942.7	38056.5	19586.3	29183.7	16464.1	36940	26758	28956.3	20398.6	25905.1	29962.8	25490	29869.9	44040.1	21843.3	21328.2	22424	28368.7	22220.8	25100	22417.1	12355.6	22760.9
	PI(38:5)	C47H81O13P	884.539	-2.45757	pos	H	27.1566	14.4999	11.9367	17.0301	0.761599	255	0.579301	321	0.771174	281	0.734212	334	25.6633	261	17.1859	332	18537.9	16740.6	16502.5	15903.3	15698.8	27489.7	15763.8	17233	13029.4	18961	20648.1	19652.7	30082.5	12774.3	18539.5	13170.2	17948.8	14886	13711.6	18977.2	15013.1	14978	18324.6	16209.5	17485.4	19744.7	15008.6
	Clitidine 5'-phosphate	C11H15N2O9P	350.052	1.33675	pos	H	11.0387	9.49904	10.6587	12.6028	1.72128	41	0.772495	250	1.56888	44	0.767297	316	55.2801	44	19.53	283	2663.88	2405.98	2900.84	3027.44	2128.99	2513.37	2673.27	2587.76	2572.6	2415.11	2988.57	3137.14	2304.58	2647.36	2770.99	2710.29	3180.44	2286.77	2146.58	2356.84	2046.06	2489.17	2697.07	2333.85	2166.89	2157.65	2737.1
	Vitamin D2 3-glucuronide	C34H52O7	572.367	-7.82218	pos	H	21.7856	26.4	24.8771	22.0031	0.845613	225	1.09845	149	0.938669	210	0.895272	254	30.5201	206	24.7893	198	3614.66	3280.03	4326.38	3807.17	4340.76	3386.54	3689.93	2079.17	3469.98	3700	3533.7	4963.81	2586.92	4992.62	3124.37	3384.23	3738.59	2702.53	3588.65	2807.42	2385.68	2307.02	2034.77	3760.05	4233.98	4121.53	3863.36
	Glycyl-Threonine	C6H12N2O4	176.08	0.48667	pos	H	34.383	22.7659	35.0743	18.1284	0.557033	324	1.16023	141	0.511919	412	0.989938	218	17.2819	382	27.0589	173	89020.4	80809	105945	92638	106736	145019	54433.1	52619.8	133379	95461.6	95462.1	84645.9	79752.8	121280	37688.8	77036.7	73751.4	54799	116474	129510	72712.2	61642.4	75423.9	86099.6	51792.2	80625.2	105254
	S-(2-carboxypropyl)-Cysteamine	C6H13NO2S	163.067	2.01895	pos	H	38.2388	33.2717	43.4433	45.8076	0.597186	308	0.629873	303	0.815914	256	0.570098	412	24.7948	273	14.6764	389	16245.4	14765.7	18402.7	17043.1	17835.6	16351.4	11866.4	9265.55	21980.1	12143.4	9333.9	30330.1	17635.9	15713	11725.9	25664.2	11345	6260.14	20785.4	10611.1	18058.1	15750.3	13628	12798.5	11116.8	31331.4	19588.9
	L-Cystine	C6H12N2O4S2	240.024	1.06945	pos	H	54.6695	18.9259	27.6549	28.3594	0.211375	456	1.53562	69	0.592988	371	1.25398	110	15.1547	409	35.2245	76	13261.2	12065.7	19492.7	16670.5	8900.25	11851	7770.42	8989.43	23033.4	9507.83	11638.7	9694.18	9544.4	10316.7	34763.5	14624.9	11761.5	6535.11	15889.2	12586	16876.9	9649.15	11054.4	13552.7	6922.47	15792	15807.9
	PC(36:3)	C44H82NO8P	783.576	-2.04203	pos	H	21.2264	28.6146	20.1282	33.9192	0.88935	214	0.998214	176	0.811262	261	1.35364	72	28.0735	235	32.1688	108	5378.83	4897.92	24936.5	22208.1	4329.46	7118.55	3717.42	5386.52	5998.26	7859.67	5980.89	4937.66	5479.34	5738.86	4884.43	4336.1	4157.68	4141.11	5125.53	4938.58	4476.49	5265.55	4293.78	6501.4	4767.22	4009.55	5644.75
	2(R)-HOT	C18H30O3	294.222	7.3129	pos	H	9.25186	11.5441	5.64879	8.75161	2.31795	10	1.97919	17	2.31795	9	1.80484	11	79.5618	9	49.1907	11	6963.61	6348.23	8374.79	7457.29	8027.14	6350.94	7067.98	6841.63	7019.78	7626.61	6791	7641.37	5295.98	7001.53	6763.55	6832.21	7267.17	6087.13	6049.79	6214.44	6673.59	5951.78	5943.3	6739.26	6416.49	5817.33	7074.65
	PE(41:4)	C46H84NO8P	809.594	0.421221	pos	H	7.31761	11.0889	16.8196	17.7847	1.51612	63	0.778606	249	1.38416	79	0.613911	384	48.6199	73	16.8127	339	3.1952e+06	2.91329e+06	3.52425e+06	3.38215e+06	2.9496e+06	3.02333e+06	3.70105e+06	3.37467e+06	3.14585e+06	2.71969e+06	3.3763e+06	3.31474e+06	3.17538e+06	3.39189e+06	3.0871e+06	3.1368e+06	3.14111e+06	2.62651e+06	3.04891e+06	3.49212e+06	2.71256e+06	2.11393e+06	2.86483e+06	3.04761e+06	2.78982e+06	2.26686e+06	4.02931e+06
	PC(O-38:5)	C46H84NO7P	793.599	0.252076	pos	H	15.6207	17.806	27.0376	20.6904	0.990934	182	0.998433	175	1.06924	166	0.807201	292	35.2315	168	22.2934	239	465410	425569	556065	512342	451132	475756	377648	580948	446716	454603	452162	430901	339912	414856	502969	622128	500600	215716	479182	535844	421791	377717	685264	429948	318276	267295	490759
	Gamma-Aminobutyric acid	C4H9NO2	103.063	1.57452	pos	H	20.0329	21.5714	12.1262	26.1885	0.911066	204	1.29485	110	1.04533	171	1.05722	190	33.7514	183	29.4918	144	418360	383302	570747	501787	363528	454078	421601	367088	465504	573434	286399	577426	317472	445074	407013	406921	353142	328126	389528	316102	508068	380783	429297	396904	357909	388240	396050
	Cholestane-3,7,12,25-tetrol	C27H48O4	453.381	-1.7198	pos	NH3	25.9239	35.0465	21.8833	19.5434	0.615081	305	0.991575	180	0.801278	266	0.872399	261	24.6629	275	23.4099	219	3935.43	3606.39	4950.23	4243.64	2547.47	4157.04	4473.01	5004.68	4631.88	3822.34	2346.53	4011.37	3194.31	4049.84	4198.82	2615.21	6108.04	3228.92	3643.06	3189.29	3129.78	3268.59	4976.01	3702.36	2724.06	3879.63	4462.41
	[PS (18:2/18:2)] 1,2-di-(9Z,12Z-octadecadienoyl)-sn-glycero-3-phosphoserine	C42H74NO10P	783.511	7.01805	pos	H	12.7778	17.3639	8.47406	14.6542	1.37114	91	0.38288	387	1.31866	94	0.52733	423	45.4207	94	11.6711	424	5558.95	5095.56	4664.93	4775.67	5245.17	6412.27	5241.75	4011.29	5930.18	6130.66	6247.01	6366.16	5058.98	5894.56	4625.4	5097.24	6005.63	5174.23	4112.17	4571.52	5114.28	5234.21	5279.36	4821.64	5121.87	5132.58	4900.1
	alpha-D-Galactopyranuronosyl-(1->4)-alpha-D-galactopyranuronosyl-(1->4)-D-galacturonic acid	C18H26O19	546.112	8.75222	pos	H	21.0561	17.7157	11.8287	19.0588	0.846249	224	2.94818	2	0.890443	226	2.84691	2	29.4095	220	76.7848	2	3994.11	3663.15	4913.55	3588	4461.19	3114.25	2652.13	3509.33	3932.26	3725.4	4562.64	3549.02	5948.44	4819.66	3536.56	3403.91	4708.61	3412.99	3966.62	4117.28	3911.37	3818.43	3835.3	4309.96	3387.93	3422.47	2824.11
	1-acyl-sn-glycero-3-phosphoethanolamine (n-C18:0)	C23H48NO7P	481.316	-1.18717	posneg	H	20.4279	29.7739	32.8254	26.1183	0.818937	231	0.929985	193	0.76716	282	1.18328	137	26.2349	254	28.4727	158	32094.7	29447	42075.1	37531.5	31049.2	43267.6	33345.5	39107.9	30888.2	34245.6	38193.7	22044.1	32627.9	28907.6	26758.8	19135.1	37659.5	29834.5	14243.7	31302.7	26254.1	26899.7	41420.5	37244.1	18211.8	31370.5	17361.9
	PE(21:0)	C26H54NO7P	523.364	0.575193	pos	H	12.3256	14.6309	20.4473	15.855	1.09396	156	0.81155	234	1.04404	172	1.28811	94	35.8416	164	29.2973	148	4.36331e+06	4.00482e+06	4.23385e+06	4.01324e+06	3.96626e+06	4.48673e+06	4.2738e+06	4.68923e+06	4.96554e+06	4.71883e+06	3.77152e+06	3.19406e+06	4.25816e+06	4.58933e+06	3.9904e+06	4.42559e+06	5.39355e+06	4.04743e+06	2.76885e+06	5.00952e+06	3.53417e+06	3.98693e+06	4.87429e+06	5.18988e+06	2.42707e+06	3.93078e+06	3.67883e+06
	PC(18:1/18:1)	C44H84NO8P	785.594	0.573171	pos	H	8.39288	7.71601	9.40142	9.5555	1.26928	116	1.76698	29	1.26928	104	1.62443	29	43.0953	108	44.0116	26	3.70641e+06	3.40383e+06	3.84845e+06	3.6679e+06	3.85925e+06	4.15847e+06	3.39413e+06	3.74434e+06	3.30154e+06	3.67987e+06	3.74646e+06	3.41261e+06	4.39968e+06	3.55901e+06	3.34117e+06	3.91145e+06	3.67536e+06	3.19247e+06	3.11906e+06	3.9492e+06	2.7322e+06	3.41198e+06	3.22978e+06	3.27366e+06	3.43551e+06	3.58562e+06	3.96695e+06
	PE(37:2)	C42H80NO8P	757.563	1.36414	pos	H	9.47082	7.08373	6.2752	8.98919	1.87598	26	0.854182	217	1.72875	28	0.781152	305	60.7796	28	20.5188	264	6.55877e+06	6.02392e+06	6.54928e+06	6.36097e+06	6.83318e+06	7.45205e+06	5.87986e+06	5.84104e+06	6.36946e+06	6.45709e+06	6.81364e+06	7.11654e+06	7.86412e+06	6.07498e+06	6.62208e+06	6.20365e+06	5.73633e+06	6.04601e+06	5.33494e+06	6.07804e+06	5.67619e+06	6.00838e+06	5.76163e+06	5.87061e+06	6.43177e+06	6.13574e+06	6.92604e+06
	Glycylproline	C7H12N2O3	172.085	-1.19051	pos	H	19.548	34.9171	16.922	27.8078	0.854088	222	1.53259	71	0.822634	254	1.67708	21	27.9284	236	42.845	31	74960.3	68913.5	94832.1	72800	65106.2	60199.4	63442.4	51873.4	100542	57658.1	83435.1	72806.2	90720	87127.9	75811	71527.6	94235.1	61878.1	51404	88112	64833.8	63525.4	81649	82580.6	59289.2	68639.5	61345.5
	PE methyl(36:2)	C42H80NO8P	757.562	-0.0327662	pos	H	46.6772	53.6178	45.3329	59.6316	0.408096	387	0.263445	437	0.433294	435	1.79763	13	13.7328	425	33.5535	97	28728.3	26414.3	40751.4	41196	18076.7	62763.7	10844.5	20809.8	23938	44508.7	34833.2	38505.8	32061.6	27688.5	19140.5	23824.5	16472.3	12708.7	18125.8	28037.4	30595.3	24435.7	32518	29183.2	16221	19187.8	39144.9
	PC(34:2)	C42H80NO8P	757.562	-0.40839	pos	H	18.0347	15.558	18.6982	21.1203	0.916998	200	1.63164	51	0.835612	248	1.6572	26	28.9584	226	43.3809	29	9157.67	8429.88	16589	14649.8	7814.18	12314.4	6495.13	8643.63	8448.8	9986.62	9889.44	9137.67	12148	7895.46	9885.42	9115.9	7275.09	7836.93	7464.34	8756.39	9605.77	8894.23	7296.71	7969.35	9021.81	6985.76	10280.8
	PC(P-34:4)	C42H76NO7P	737.535	-1.13876	pos	H	29.8288	30.8234	36.7967	27.7581	0.559455	321	0.968716	187	0.704651	315	0.764873	317	21.778	310	21.2597	254	20744.5	19099.1	26399.5	23068.7	17905.4	13843.6	22251.1	17780.2	21893.2	27180.9	15696.4	24950.2	8423.32	22738.1	24919.6	33651.8	18444.7	12496.9	21021.6	20969.3	30974.2	12609.3	25129.3	18172.2	10227.9	12032.2	32674.5
	Quercetin 7-O-glucoside	C21H22O12	466.113	4.16146	neg	H	11.2026	15.3836	8.60487	19.2707	1.51868	61	0.673234	288	1.41584	72	1.11965	166	49.3838	70	25.002	193	3088.75	2846.75	2980.99	3142.09	2854.5	3140.57	2798.48	3276.52	2750.03	2845.39	3076.61	3528.21	2557.7	3891.69	2921.52	3282.42	3230.13	2852.18	2690.28	2815.38	2531.04	3151.81	2579.27	2585.57	3075.81	3232.22	2781.33
	5-Methylcytidine	C10H15N3O5	257.102	1.6255	pos	H	20.6477	19.36	24.3882	21.0319	0.762597	254	1.71056	36	0.87984	230	1.48129	46	28.1941	233	40.9144	39	8097.91	7476.27	12699.6	10880.4	7399.71	9925.04	6395.2	7273.94	9317.39	6536.51	11569.9	9553.74	7568.61	7477.4	8299.28	5025.24	8930.88	4737.91	8594.39	10235.9	10723.3	6955.53	9304.19	5387.22	6916.62	8394.32	5654.8
	D-Alanyl-D-alanine	C6H12N2O3	160.085	-0.378749	pos	H	23.7417	56.6678	55.0516	106.373	0.890678	211	1.18454	135	1.00859	186	0.936814	241	32.6635	194	26.3182	183	4555.04	4212.76	7362.49	6347.92	3051.33	4022.35	5886.52	5076.56	4143.36	4256.44	7146.06	3105.35	4577.44	4553.96	4736.42	5168.21	3491.51	2827.85	4339.33	11955.5	4367.76	3339.4	3898.83	3474.88	2930.11	2931.66	2456.51
	PS(40:6)	C46H78NO10P	835.54	3.95777	pos	H	11.6766	15.1328	10.885	18.0595	1.25892	120	0.531805	338	1.15567	137	0.799433	298	40.3415	129	17.9356	321	21141.4	19642.2	29072.7	28130.6	18423.7	25914.8	18283.2	17308.7	22192	18866.8	22303.2	22880.6	24999.3	21392.8	20448.4	20968.6	20855.5	17269.3	17285.8	19787.6	22347.1	17437.1	19876.7	18600.3	19002	17965.5	24510.5
	Methionine sulfoxide	C5H11NO3S	165.046	-1.07273	pos	H	27.9875	26.0362	37.444	25.2123	0.635874	295	0.859577	214	0.646708	346	0.692686	344	21.3206	321	18.9684	298	9945.57	9250.12	9313.39	8363.08	9861.7	10896.6	10916.3	9107.69	7080.78	7395.58	12567.4	11368	6179.09	8914.87	17123.2	10639.6	7241.54	8378.93	8555.27	11191.9	9536.58	6453.06	9488.31	6946.42	8460.53	12618.6	9962.44
	L-Cysteinylglycine disulfide	C8H15N3O5S2	297.046	2.08504	pos	H	23.3988	14.5002	23.1268	17.2868	0.581556	313	2.59446	3	1.13174	146	2.04542	7	31.9354	199	59.1003	3	10027.4	9353.77	14816.2	11990.1	5677.84	9047.22	9711.41	10862.1	14538.1	9090.42	9029.94	8564.34	8105.56	13980.7	11479.1	8541.28	11727.9	7536.54	10262.8	8047.65	11371.6	9798.71	9125.88	8282.02	7206.46	11606.5	14403
	PE(P-36:4)	C41H74NO7P	723.521	0.574658	pos	H	25.4564	116.482	53.2862	134.9	0.834064	228	0.489754	358	0.848431	242	0.499993	435	28.2943	231	12.1428	421	37627.3	35120.9	53971.4	73721.1	34148.7	38670	41608.3	40106.9	32514.4	39007.2	30125.1	53215.7	34465.3	28626.7	32803	60355.8	23508	25700.3	35351.1	34016.8	40667.6	22625.8	77005.2	30368.1	15288.3	19505.4	74475.4
	Prostaglandin D2-1-glyceryl ester	C23H38O7	426.26	-3.42608	pos	H	5.44289	10.2501	7.4149	9.17744	1.93116	21	0.619148	307	1.78064	25	0.839802	276	62.6221	24	19.4547	287	10925.8	10202	18523.2	18023.4	11553.4	11270.9	10498.2	11480.8	10359.1	10727.7	11732.1	10378.4	10617.3	12116.2	10420.4	10588.8	10291.6	9374.34	10035.4	11554.3	10362.1	9464.12	10660.9	9546.36	9187.74	10628.2	11275.1
	L-Alanine	C3H7NO2	89.0478	1.0236	pos	H	15.1966	48.2439	20.9344	60.498	0.859387	221	3.95333	1	0.884589	227	3.62865	1	29.4261	219	100	1	64222	60041.5	63857.6	1.77151e+06	53672.4	61328.1	78482.7	68812.6	55973.5	53289.6	54026	66435.3	52684.6	72364.3	81774.4	73559.3	62482.7	54899.7	44942.6	75145.5	57995.5	52125.3	51325.2	53677.3	58510.7	67322.1	74946.4
	1b-Hydroxycholic acid	C24H40O6	424.28	-5.37375	pos	H	9.66088	12.3649	11.1785	10.8402	1.26319	117	0.693796	281	1.17947	130	0.570626	411	40.9427	124	15.2637	378	5528.41	5170.77	5699.06	5887.8	6546.6	5210.98	5153.71	5109.67	4516.34	5242.93	6281.34	5625.72	5466.71	6000.92	5107.1	5711.83	5895.49	6146.71	5296.13	5176.68	5321.88	5250.63	4226.36	4736.48	4710.21	4558.44	5322.82
	Glutarylcarnitine	C12H21NO6	275.137	0.95719	pos	H	31.2412	27.0552	26.8752	34.8479	0.414044	384	0.975043	185	0.380173	456	0.863488	267	12.5703	436	23.0994	224	12609.5	11797.3	15584.6	14093.1	12903.1	11204	5930.71	12951.2	23278.6	10562	12294.5	9751	11796.2	10328.7	16241.9	11274.9	15407.1	8317.73	10117	11052.9	11503.7	12183.4	16474.5	14103.8	11794.6	6979.12	16329.7
	PE(39:4)	C44H80NO8P	781.563	1.13103	pos	H	9.80994	7.68895	11.2053	11.7891	1.20411	133	0.260115	440	1.102	159	0.267978	506	38.462	143	5.87348	501	4.43904e+06	4.1635e+06	4.49176e+06	4.56058e+06	4.03889e+06	4.33639e+06	4.77694e+06	4.30219e+06	4.77777e+06	4.03573e+06	4.71066e+06	5.3995e+06	3.8989e+06	4.67087e+06	4.77968e+06	4.09753e+06	3.88241e+06	3.85119e+06	4.45034e+06	4.02626e+06	4.21751e+06	3.47517e+06	4.52176e+06	4.06295e+06	4.3476e+06	3.28426e+06	5.06332e+06
	PE(P-38:4)	C43H78NO7P	751.551	-0.333936	posneg	H	17.9218	59.5532	33.9979	35.5614	0.715773	270	1.79494	27	0.745774	295	1.69563	20	24.5433	278	45.5513	20	316528	296892	261032	359239	350709	323102	376055	356828	296996	325769	277203	314761	164525	295574	345683	405286	282369	195520	340233	348036	403851	177929	470119	274440	164306	163776	440737
	Hexanoylglycine	C8H15NO3	173.105	-0.906359	pos	H	47.7948	107.189	50.3726	112.243	0.454148	368	0.581703	320	0.676029	332	0.549903	415	19.8939	342	13.8761	402	4545.56	4269.09	5398.37	6821.31	5792.44	4611.64	4802.42	4680.9	4137.55	4333.46	2528.21	3166.32	3540.72	3093.13	3811.43	3129.75	11464.4	5174.58	3588.51	3508.28	2662.43	2196.75	2804.48	9913.09	2328.66	2870.9	5646.46
	Leucyl-Proline	C11H20N2O3	228.148	0.745367	pos	H	20.3674	18.9531	14.1279	23.4091	0.490915	344	1.16354	138	0.475729	427	1.18055	138	15.6766	400	30.5343	135	88414	83146.2	115240	103858	80811.8	72543.7	70253.4	75407.7	105581	84507.7	46856.3	96063.1	99484.4	108004	112912	99568.2	97388.9	72859.6	59851.1	84197.8	87453.3	82684.2	80195	88134.6	67178.3	74692.6	97919.4
	Urea	CH4N2O	60.0325	2.53929	pos	H	5.96229	7.05941	9.47941	7.75792	1.52895	60	0.375218	391	1.71575	29	1.10152	179	56.4555	40	21.9808	241	1.78223e+06	1.67713e+06	1.84679e+06	1.82554e+06	1.73842e+06	1.8893e+06	1.68344e+06	1.69737e+06	1.6666e+06	1.89105e+06	1.73324e+06	1.93238e+06	1.56299e+06	1.80534e+06	1.87642e+06	1.86391e+06	1.82854e+06	1.56052e+06	1.92781e+06	1.58158e+06	2.02306e+06	1.6175e+06	1.84498e+06	1.53891e+06	1.50261e+06	1.56972e+06	1.72946e+06
	L-Tryptophan	C11H12N2O2	204.09	1.58324	pos	H	9.70362	15.9888	8.8818	12.3061	1.18237	139	2.07578	13	1.07809	165	1.64152	28	37.6558	152	47.1116	16	2.04298e+06	1.92336e+06	2.56493e+06	2.20526e+06	1.85357e+06	2.2017e+06	2.23597e+06	2.12757e+06	2.1131e+06	2.15986e+06	2.0673e+06	2.05811e+06	2.1587e+06	1.89082e+06	1.93248e+06	1.50293e+06	2.25659e+06	2.00538e+06	1.76307e+06	1.9771e+06	1.87371e+06	1.84348e+06	1.98864e+06	1.99338e+06	1.97263e+06	1.93964e+06	1.66077e+06
	Delta;8-phytosphingenine	C18H37NO3	315.277	-0.225135	pos	H	89.3298	85.3991	93.2732	34.2863	0.200273	458	0.757305	256	0.1968	510	0.607537	387	5.84136	505	16.5049	346	22713.6	21384.1	25031.8	18704.2	19907.8	18965.5	20810.5	16746.3	29535.3	14221.6	13564.7	15914.6	5784.74	17517.1	17517.4	14058.1	90733.1	23877.2	18094.5	22437.4	13056.1	11545.1	13509.1	88877.4	13693.8	11443.8	13142.5
	PS(42:7)	C48H80NO10P	861.544	-9.07941	neg	H	49.8524	29.0018	48.8394	31.8602	0.222917	450	1.06378	155	0.444627	433	1.03895	195	11.8491	450	27.0729	172	14851	13991.2	12585.2	10911.3	8960.39	24411.8	14190.2	8015.5	13731.1	14344.3	6907.33	7040.57	17721.2	8977.09	12508	30669.1	25586.1	8631.84	9910.98	6681.06	9644.11	22759.1	15988.4	26599.2	17317.5	10508.5	26254.7
	PI(39:6)	C48H81O13P	913.575	8.15888	neg	NH3	35.4148	22.6562	31.3147	23.7301	0.191971	461	0.405025	378	0.316053	476	0.400081	473	8.50971	486	9.57105	457	7665.02	7224.06	8259.12	7909.52	4351.17	10006.6	6618.42	6284.72	7233.05	11782.3	2905.25	5333.01	12010.8	6836.22	6561.14	10435.1	9287.5	6155.06	5948.03	4313.82	5124.51	12630.7	5340.86	10050.4	7995.6	7591.52	9441.31
	PE(P-39:2)	C42H80NO7P	741.566	-2.22833	pos	H	11.6455	20.2303	16.3278	17.7036	0.890396	213	0.886546	207	0.878627	231	0.822092	283	29.6473	213	21.5513	247	29911.4	28196	28880.6	26672.7	29009.9	32791.9	22765.4	30196.5	25665.9	32269.3	31193.1	33330.3	33830.3	23881	31585.6	32368.2	29961.3	23219.1	25163.7	27986.8	22389.5	36229.5	35715	24988.1	29772.4	33607.2	26171.1
	3,5,5-trimethylcyclohex-2-en-1-ol	C9H16O	157.147	-1.09905	pos	NH3	4.62914	6.48251	6.32147	5.88958	1.87748	25	0.347529	403	1.73144	26	1.0401	194	60.8594	27	20.6205	262	46983.6	44382.6	47044.6	46586.7	50349.8	48193.2	41783.5	46199.2	44088.4	46439.3	46467.8	47582.2	49734.7	48435.7	48313.3	46630.3	46569.4	50280.1	43924.4	42890.1	41931.1	46133	40103.1	43375.3	41923.2	43935.4	48554.1
	1-O-(1Z-Tetradecenyl)-2-(9Z-octadecenoyl)-sn-glycero-3- phosphocholine	C40H78NO7P	715.553	2.2966	pos	H	26.3351	20.275	28.5208	25.3237	0.453411	369	1.44208	82	0.435673	434	1.23663	116	14.3132	422	34.0654	89	16107	15239.5	19019.2	16435.3	15393	22648.1	15927	13903.5	14593.7	17454.5	20788	10890.3	17846.3	9677.41	14275.9	11766.1	24226.7	10471.6	10022.2	22277	16493.2	10955	21645.1	14159.5	17554.6	12517.4	8825.69
	N-(tetracosanoyl)-sphinganine-1-phospho-(1'-myo-inositol)	C48H96NO11P	893.663	-9.7312	pos	H	11.0847	13.981	15.0166	12.3688	0.8906	212	1.38523	93	0.81381	257	1.26123	107	28.147	234	33.9962	91	3121.82	2958.1	4095.8	3743.13	2877.55	2785.81	3198.36	2946	3965.54	3431.01	2979.99	3060.78	2583.5	3096.83	3516.33	2890.94	3251.05	2997.39	2286.57	3365.34	2802.59	2806.9	3498.1	3206.17	3119.36	2338.95	2656.53
	Cer(t34:0)	C34H69NO4	555.521	-3.6287	pos	H	24.5063	23.0709	27.5492	19.8785	0.475167	353	1.62896	53	0.483271	424	1.30409	85	15.6689	401	36.9737	62	3786.87	3590.84	4641.68	3907.61	4396.16	5519.95	3843.85	4498.64	2638.01	5430.8	3274.67	3039.1	3225.22	2739.74	3580.13	4181.8	2861.27	3440.55	2487.62	3674.68	4381.42	3197.65	4557.15	3005.46	3055.05	2755.69	2947.64
	Glycyl-Hydroxyproline	C7H12N2O4	188.079	-5.0225	pos	H	9.52473	8.70899	11.7221	5.29976	0.935385	194	0.168451	477	0.85302	240	0.574809	410	29.5751	214	10.5913	443	57175.6	54315.8	64187.2	63631.6	62780	64915	50823.6	53486.2	64483.2	58543.6	58022.8	57671.8	58080.4	62779.8	47151.2	50998.4	53547.3	53100.6	63514.4	58929.7	53125.5	49522.9	55696.8	56880.7	51168.4	54475.2	61553.3
	PC(18:0/18:3)	C44H82NO8P	783.577	-1.07226	pos	H	7.96088	7.19206	7.50131	8.05983	1.62086	47	1.20647	131	1.62086	40	1.24007	115	55.3212	43	31.9982	110	2.37689e+06	2.25833e+06	2.53811e+06	2.39802e+06	2.39378e+06	2.48997e+06	2.28425e+06	2.2469e+06	2.31836e+06	2.5683e+06	2.54224e+06	2.53648e+06	2.33772e+06	2.44977e+06	2.60038e+06	1.86127e+06	2.27021e+06	2.41207e+06	2.23891e+06	2.36558e+06	2.28208e+06	1.99957e+06	1.99505e+06	2.284e+06	2.5214e+06	1.94096e+06	2.32769e+06
	PC(O-38:4)	C46H86NO7P	795.608	-7.97387	pos	H	17.1926	21.9761	28.2001	13.5572	0.640723	291	0.690883	283	0.693952	325	0.611128	386	22.472	302	15.9695	365	171986	163512	187945	174536	211304	151060	149981	176766	154359	173389	213126	141684	137585	125766	208798	188122	203872	132205	170871	230261	94612.9	166429	177468	109902	213396	114492	130277
	N-palmitoyl proline	C21H39NO3	370.319	-1.81587	pos	NH3	16.8205	8.79215	21.0667	6.19424	0.630676	297	0.198407	464	0.578801	378	0.312585	495	19.686	345	6.12206	496	25717.8	24455.2	16234.5	16102.3	27252.4	33293.4	23374.9	23276.4	23700	24792.5	23874.4	34071.6	22727.9	31619.6	19519.1	22651.7	24178.1	17571.3	23110.3	27979	28002	18734.8	31868.8	24878.8	16545.5	24492	30074.6
	Guanidoacetic acid	C3H7N3O2	117.054	0.132903	pos	H	26.9732	19.7693	16.6609	22.7945	0.222151	451	0.847077	220	0.202464	508	0.687104	348	6.22625	503	18.7545	307	383447	364953	469818	437446	322354	523027	306575	378943	392535	343936	475629	208225	571182	288093	483550	268500	422264	337341	334393	432015	370134	330932	449607	308332	335694	315422	255938
	L-Valine	C5H11NO2	117.079	0.775939	pos	H	13.5272	10.6282	15.6153	11.8918	0.664527	285	1.25815	119	0.606301	368	1.13941	151	20.7159	328	30.6456	132	4.10262e+06	3.91781e+06	4.61166e+06	4.34032e+06	4.76126e+06	4.22563e+06	4.74267e+06	3.26556e+06	4.67191e+06	4.60304e+06	3.6018e+06	4.52382e+06	3.75141e+06	4.12825e+06	4.41528e+06	3.30593e+06	3.33753e+06	3.56844e+06	5.07059e+06	4.01206e+06	3.37345e+06	3.68893e+06	3.80991e+06	3.98387e+06	3.1379e+06	3.567e+06	3.50311e+06
	Pyrroline hydroxycarboxylic acid	C5H7NO3	129.043	0.684869	pos	H	21.9553	49.3719	20.7853	26.0895	0.434187	376	0.115306	493	0.994373	188	0.21431	513	27.0425	244	3.59459	517	4241.74	4053.49	5034.15	4790.18	3761.71	4528.83	4888.25	3525.37	6060.22	3788.12	3791.06	4830.61	3008.7	6026.91	3734.19	3897.6	3301	4568.38	4025.06	3517.04	5790.85	3571.45	4454.67	4408.71	4631.25	4649.09	4147.73
	DG(44:8)	C47H76O5	720.576	8.71877	pos	H	18.8377	19.8595	31.1757	19.4377	0.56483	318	1.37535	96	0.519786	410	1.27605	99	17.5547	374	34.1749	88	19228.9	18384.2	21838.3	19413.8	18133.3	24614	16128.3	22370.9	14539.5	20404.5	22944	13855.3	18096.2	13643.5	22617.6	20271.6	22357.3	12785.5	12237.1	21124.5	25014.3	15866.2	23720.3	14482.7	19524.1	12970.4	13208.6
	Glycine	C2H5NO2	75.0321	1.30194	pos	H	40.86	33.0985	41.085	33.6261	0.250172	442	0.739216	268	0.376969	458	1.29587	91	10.5965	465	28.7838	156	59319.4	56744.9	55339.9	50315.1	45272.6	61107.8	56075.8	56496.5	37277.5	36746.7	119295	37676	86104.9	48477	42062.3	93357.2	51202.4	32274	42921.7	98352.1	64798.4	55155.6	59927.8	51399.5	35540.6	59364.5	39199.4
	3-Dehydroxycarnitine	C7H15NO2	145.11	0.139118	pos	H	19.2014	17.9831	17.2806	26.1432	0.409236	386	2.25098	6	0.373279	460	1.77945	14	12.3548	444	51.1883	9	105564	101081	145923	114868	81325.4	74275.4	103720	98458.6	121918	107138	71225.9	90664.1	115018	133361	121948	130578	122699	103695	91515.1	118291	74578.1	88605.9	108546	96968.3	111948	71704.9	108578
	PC(O-18:1)	C26H52NO7P	521.348	0.329732	pos	H	18.73	16.5733	19.1766	18.1915	0.409516	385	1.8822	20	0.377686	457	1.5041	41	12.4602	440	42.8781	30	3.38595e+06	3.24467e+06	3.7308e+06	3.19624e+06	3.932e+06	3.53816e+06	3.64302e+06	4.17877e+06	3.72362e+06	4.00055e+06	3.10475e+06	2.22945e+06	2.14346e+06	3.36281e+06	3.53263e+06	2.71073e+06	3.9174e+06	2.83703e+06	2.74464e+06	4.00559e+06	2.75559e+06	3.1504e+06	3.78516e+06	3.33936e+06	2.22128e+06	3.4138e+06	2.32891e+06
	Betaine	C5H11NO2	117.079	0.956582	pos	H	10.6152	8.36776	12.1581	12.9011	0.708052	273	2.10603	11	0.667686	336	1.66594	25	22.6435	297	47.8264	14	4.93734e+06	4.73748e+06	5.80186e+06	5.20055e+06	5.04332e+06	4.83668e+06	5.03041e+06	4.90574e+06	4.72065e+06	5.16951e+06	5.72573e+06	3.50696e+06	5.31809e+06	5.55785e+06	4.89212e+06	4.4555e+06	5.02289e+06	5.04529e+06	3.67556e+06	4.81952e+06	4.16405e+06	4.23194e+06	4.94022e+06	4.93685e+06	4.13754e+06	5.86841e+06	5.07987e+06
	Ala-Pro	C8H14N2O3	186.1	-1.4862	pos	H	16.7729	14.6607	14.0884	16.2084	0.482238	349	2.42416	5	0.476097	426	2.06785	4	15.5845	402	57.9666	5	2744.51	2636.78	3946.53	3253.73	2882.06	2211.94	2071.84	2319.78	3612.7	2593.61	2933.17	2618.8	2474.1	2790.13	3665.54	2936.65	2568.36	2729.26	2289.71	2843.46	2209.19	2953.86	2947.68	3252.18	2135.22	3146	2350.26
	Cer(d38:2)	C38H73NO3	591.558	-1.25589	pos	H	19.7606	22.0386	21.9388	32.2286	0.427107	380	0.22566	455	0.796106	270	1.01683	208	22.3641	303	19.0984	296	10176.5	9777.25	13018.4	13081.2	6422.9	7912.67	9824.36	14456.3	9209.91	10821	12443	9247.57	8475.23	10755.1	9571.72	11726.7	11428.6	5400.02	10653.9	12990.8	10984.6	9485.87	10149.7	11616.4	8194.26	7262.23	12569
	4-Guanidinobutanoic acid	C5H11N3O2	145.085	-0.998553	pos	H	18.0511	17.8505	27.9167	24.486	0.529041	334	1.60631	57	0.52082	408	1.28721	95	17.1638	387	36.464	68	17215.9	16543.8	20234.1	17591.1	13102.8	16866.6	23303.2	18511.6	17574.5	17435.7	22131.9	13593.4	15103.8	15893.8	20150	17104.5	13035.3	15931.6	11471	16765.6	14585.8	14490.7	27691.8	16143.1	13600.8	17522.7	11100.1
	L-Isoleucine	C6H13NO2	131.095	-0.150449	pos	H	15.0781	16.8758	9.80308	17.9356	0.54253	330	0.766718	253	0.49609	419	1.06976	187	16.7469	391	24.9452	194	2.79683e+06	2.68877e+06	3.46767e+06	3.27443e+06	2.73361e+06	2.67169e+06	3.71722e+06	2.2929e+06	2.79911e+06	3.20506e+06	2.67462e+06	3.47286e+06	2.36945e+06	2.89587e+06	2.38623e+06	2.3595e+06	2.78071e+06	2.71875e+06	2.85756e+06	3.23883e+06	2.64949e+06	2.17261e+06	2.79813e+06	2.78325e+06	2.59027e+06	2.97167e+06	2.46547e+06
	PC(O-32:1)	C40H80NO7P	717.567	0.128287	pos	H	19.1022	15.1941	31.7859	16.5265	0.524181	336	1.36161	97	0.51127	413	1.11888	167	16.8861	390	31.2096	121	6859.22	6607.42	6806.85	6180.44	5950.98	9835.81	7109.82	6468.24	5300.42	7467.49	6530.37	4551.06	8088.3	6144.92	7014.87	6446.09	8261.45	4179.95	5241.78	9728.4	8714.52	4184.77	6718.39	5548.02	6019.15	7157.54	5062.2
	LysoPC(22:5)	C30H52NO7P	569.346	-3.23861	pos	H	28.3345	43.3737	35.4543	22.3785	0.341665	408	1.53005	72	0.311499	481	1.2061	128	10.1393	467	34.3086	86	59149.9	57003.7	87381.5	65963.2	70390.6	76604.2	40648.5	74683.8	59411.5	78651.6	44435.9	29298.9	59842.4	59967.4	57983.9	34580.7	82449.2	57554.3	26955.7	47840.6	61225.7	53282.8	100630	66349.8	28744.5	71558.3	30041.6
	SM(d42:2)	C47H93N2O6P	812.678	0.735321	pos	H	6.99018	13.046	12.251	9.29063	0.817848	232	0.905906	202	1.33595	91	1.04648	192	39.4083	133	25.7822	189	2.99228e+06	2.88398e+06	3.73891e+06	3.55221e+06	2.7339e+06	3.274e+06	2.7411e+06	3.04033e+06	3.20043e+06	2.82205e+06	3.04462e+06	2.76625e+06	2.8078e+06	3.24995e+06	2.85176e+06	3.32087e+06	3.04653e+06	2.27609e+06	3.18924e+06	3.23518e+06	3.37683e+06	2.91157e+06	3.35275e+06	3.05926e+06	2.23776e+06	2.69465e+06	2.61218e+06
	PC(24:0)	C32H66NO7P	607.457	-0.717479	pos	H	23.9262	30.127	48.1229	55.3622	0.558994	322	1.08929	151	0.669376	334	0.995653	215	20.9549	326	26.521	181	7761.2	7490.01	9418.99	8435.22	5145.53	8653.41	8646.16	9735.03	6243.71	8037.86	6602.78	3996.46	9739.1	6936.13	10036.7	7226.2	9896.47	5150.42	4069.07	11827.3	8972.48	5114.62	10008.1	7696.84	4481.61	6692.46	3791.98
	Ala-Asn	C7H13N3O4	203.091	0.256576	pos	H	10.3328	14.4	11.1856	16.735	0.680548	278	0.345522	404	0.648125	344	0.588855	400	21.8712	307	12.4456	418	30430.3	29398.9	24304.5	24931.6	38045.2	34318.9	27585.5	28556.2	32534.4	32134	29313.4	28466.5	31717.7	29975	29487.5	27518.3	25941.8	26140.5	36778.7	29418.4	25486.8	28782.2	28521.7	30103.4	27942.3	28154.8	29705.4
	2-Oxoarginine	C6H11N3O3	173.08	-1.1973	pos	H	6.91543	5.69525	11.1915	4.32	0.827758	229	1.0284	164	0.758037	288	0.816003	286	26.1256	255	22.7233	231	14917	14417.1	16160.7	16528.3	16005.2	15977.3	16423.7	14546.1	14121.1	15150.6	14586.6	14984.2	15440.1	13853.6	16049.5	14089	12693.6	13084.1	16020.7	13528	13159.7	14203	15186.8	13294.9	14290.3	12607.4	13452.6
	PC(42:10)	C50H80NO8P	853.568	6.5355	pos	H	18.5891	22.1542	23.0153	22.1459	0.424182	382	0.103959	497	0.828402	250	0.543597	419	23.0789	295	9.44422	461	10952.3	10589.4	10380.7	10294.4	9713.49	12433.9	9836.26	11426.1	9079.78	15193.8	12641.6	14007.1	9031.4	8683.91	11725.1	9045.97	9560.93	11035.7	8492.86	12186.1	9998.08	10808.1	10599.1	9850.17	10341.3	7152.45	9204.69
	Ala-Asp	C7H12N2O5	204.076	7.5043	pos	H	15.9359	11.2415	13.9857	16.6757	0.37662	397	0.0946194	501	0.363069	465	0.075933	533	11.74	451	0.906324	531	27916.9	27028.1	25205	25345.7	18867.4	21789.1	29214.7	26589.8	26041.9	24472.4	28701	27412.1	29611.9	31268.1	36862.6	29551.2	32538.1	30677.6	25607.7	20935.1	23680.4	25508.1	30729.8	29136.7	20525.7	24538.8	28258.6
	PE(22:1)	C27H54NO7P	535.364	0.0934411	pos	H	19.6295	17.4664	23.0385	18.82	0.358381	403	1.53731	68	0.404676	447	1.21365	126	12.4931	439	34.5106	83	7828.34	7580.26	8288.71	7277.67	7775.18	7253.46	9067.13	9104.66	8019.81	10600.4	7864.61	4790.65	5893.86	9328.92	8016.36	5815.08	8238.26	8530.44	6926.46	8111.13	7742.38	7058.12	10212.8	6982.2	4601.37	8591.73	3991.2
	1-Phosphatidyl-1D-myo-inositol 3-phosphate	C11H20O16P2	470.027	9.0653	pos	H	6.26548	8.21589	13.9717	6.40546	0.723318	266	0.352652	400	0.668462	335	0.298942	497	22.8385	296	7.26953	487	8113.33	7859.7	8998.18	9088.02	8989.69	8370.4	7941.34	7992.32	8175.45	8364.92	8314.16	8571.25	8368.97	8470.34	7329.06	7225.68	7359.68	7754.76	10246.4	7472.68	7138.66	6758.57	8570.94	7910.46	7747.92	8011.07	8369.84
	PS(38:2)	C44H82NO10P	815.567	-0.641964	neg	H	26.2006	19.7218	22.6474	25.1052	0.220207	453	0.26487	435	0.224832	501	0.261253	507	6.72227	495	5.79488	503	3897.26	3776.61	4595.49	4533.61	3995.79	3141.56	2761.94	2875.47	4026.05	6417.57	2919.4	3126.1	4567.85	5169.5	4356.88	4054.7	3251.53	2771.35	2675.63	2817.84	3442.17	5177.57	4930.8	4507.47	4997.19	3563.03	4060.71
	SM(d38:1)	C43H87N2O6P	758.631	0.484919	pos	H	14.4897	13.3743	19.5938	15.9425	0.463459	364	1.54535	66	0.749041	293	1.36473	69	21.6944	314	37.3142	60	923811	896331	1.18662e+06	1.07205e+06	720784	823043	930238	1.07572e+06	948530	902147	939573	758550	801283	949319	1.25369e+06	911071	995590	714774	703924	927803	1.21213e+06	803931	868430	1.03564e+06	858637	734432	832008
	Imidazoleacetic acid riboside	C10H14N2O6	258.086	1.42093	pos	H	20.5856	33.002	22.7583	49.7347	0.292279	425	1.23081	126	0.315893	477	1.11417	170	9.66869	473	29.9423	140	12437.2	12075.4	19295.1	16365.9	13311.2	13979.5	7660.53	8109.05	11805.3	10812.6	11705.8	15820.8	15549.5	14490.6	14032	14318.2	10088.6	11359.9	12712.9	16265.8	14634.8	9325.96	14574.1	12624.3	10233.2	9296.17	13527
	PC(33:1)	C41H80NO8P	745.556	-8.9207	pos	H	5.09616	11.9941	7.20049	13.8838	0.921507	198	0.948338	190	0.847608	243	0.800629	297	29.2888	222	21.7218	244	6307.46	6136.05	7509.25	7135.08	5661.35	6329.82	6521.1	6083.24	6466.3	6503.97	6865.29	5942.72	6165	6634.52	6219.03	5997.26	6607.38	5831.52	5939.34	6205.12	5687.24	5464.82	7209.06	6305.67	5865.29	6253.58	6791.06
	N-&alpha;-L-histidine	C8H11N3O3	197.08	0.218426	pos	H	26.5129	18.3523	22.0403	27.0589	0.125984	492	0.1506	481	0.723848	304	0.426315	464	17.1986	384	7.74576	482	6618.99	6439.13	8752.81	8788.55	5025.95	8691.47	3695.73	7102.03	6428.27	5855.14	5134.13	5165.36	8441.01	10029.1	7500.93	7853.74	5124.03	4669.83	5603.13	8346.89	9372.81	7611.95	6064.3	5796.55	6769.66	4176.22	5534.09
	[FA amino(16:0)] 2S-aminohexadecanoic acid	C16H33NO2	271.251	-1.83101	pos	H	7.16729	43.6148	6.47793	8.89501	0.788902	243	0.50792	347	0.812749	260	0.818633	284	26.9436	246	18.0667	317	7165.85	6972.27	9652.25	8797.8	7378.9	6876.24	7055.93	6782.27	7193.3	6364.45	6993.24	7936.75	7032.77	7274.42	7423.53	6514.81	8329.4	6696.68	6919.17	7114.59	7804.09	6784.31	7069.59	6422.74	6033.25	7359.1	7142.85
	SM(d40:1)	C45H91N2O6P	786.662	0.0396221	pos	H	12.8775	14.3937	14.5497	14.2898	0.430386	379	1.77401	28	0.398303	449	1.47293	49	13.18	432	41.3367	37	1.09838e+06	1.06939e+06	1.34985e+06	1.20033e+06	1.00902e+06	959334	1.23534e+06	1.04354e+06	1.12759e+06	1.14254e+06	1.04237e+06	963728	861331	1.0848e+06	1.38597e+06	1.10643e+06	1.31696e+06	1.0485e+06	866803	1.16183e+06	1.08468e+06	866961	1.10157e+06	1.25568e+06	1.05248e+06	884683	1.0302e+06
	PS(O-18:0)	C24H50NO8P	511.327	-0.382664	pos	H	16.0127	23.7261	34.4678	20.7067	0.52572	335	1.2648	118	0.537171	400	0.998795	213	17.5044	377	28.164	160	18654.9	18167.4	21300.5	18555	15252.2	18732.6	19201.7	16389.9	23969.1	21890.8	22404.3	17461.9	18707.3	16504	14888.3	14953.4	22158.7	15045.2	11733.9	35555.1	20419.5	18180.3	23379.9	18065.4	13098.5	14627.9	11606.2
	N-dimethylethanolamine	C4H11NO	89.0843	2.20301	pos	H	6.42325	8.72649	6.77932	7.86925	0.803773	236	0.307499	417	0.747675	294	1.26815	103	25.6074	263	24.3809	202	19150.4	18652.8	20212.3	19976.8	20599.8	19703.2	18736.7	17659.1	18492.6	19520.6	17599.9	19292.4	21863.4	17117.6	19581.4	19590.8	19197.4	21632.8	17641.1	18245.2	18331	19392.3	17965.8	19537.9	19646.9	18327.8	16675.8
	N-(2-hydroxy-docosanoyl)-pentadecasphing-4-enine-1-phosphoethanolamine	C39H79N2O7P	718.564	1.86739	pos	H	15.5732	17.4764	17.977	19.5885	0.378108	396	0.811001	235	0.741713	297	0.957614	235	20.5352	330	23.3182	221	32664.1	31829	37771.3	35419.5	28033.4	33406.3	29854.3	28535.1	29803.7	34007.9	35859.5	30315.5	30561	25563.6	35200.7	46075.9	37416.3	22811.7	35927.3	43715.9	40370.7	31182.5	33445.5	28237.6	28761.6	25871.9	26302.2
	PE(19:0)	C24H50NO7P	495.333	1.8353	pos	H	8.49348	6.95219	13.6456	6.84257	0.543925	327	0.805397	238	0.54108	395	1.53052	38	17.806	369	33.6234	95	9.37344e+06	9.13389e+06	1.10625e+07	1.07929e+07	8.57555e+06	9.60003e+06	9.3717e+06	9.16955e+06	1.08922e+07	9.67461e+06	9.03439e+06	9.23682e+06	7.88715e+06	1.05954e+07	8.84949e+06	8.78461e+06	1.01832e+07	8.40226e+06	7.48244e+06	9.47434e+06	1.00569e+07	8.88395e+06	1.10033e+07	1.05937e+07	6.20618e+06	8.80743e+06	8.83879e+06
	PC methyl(16:0)	C25H52NO7P	509.348	0.605087	pos	H	18.2009	21.2498	19.7287	25.7947	0.318898	414	0.05238	518	0.65135	343	0.591611	395	17.754	372	9.84595	454	162492	158353	196339	199995	148090	128430	184398	153960	185890	211739	148722	132902	146048	219018	166160	118885	168156	195987	151550	162836	148230	162344	182654	173860	121402	212099	93818.4
	10-nitro-9E-octadecenoic acid	C18H33NO4	327.241	0.115353	pos	H	43.3101	42.8872	30.7446	39.029	0.0815816	507	1.68776	39	0.719165	306	1.33137	80	16.5753	393	37.9984	53	34812.7	33944.7	48700.5	33928.1	34609.9	16753.4	28232.5	36680.3	27956.1	23767.3	16825.3	62387.1	25624.3	63142.1	54538	27515.8	34532.7	34648.8	49724.4	22990.3	43439	28583.4	48846.2	26549	44112.3	24034.9	30308.3
	4-Amino-3-hydroxybutanoate	C4H9NO3	119.058	-0.697807	pos	H	10.3967	12.8109	8.82207	12.0405	0.488208	346	0.411338	376	0.711489	311	0.389363	475	21.1107	323	9.43437	462	5606.37	5470.43	5888.87	5763.72	5488.78	5392.96	5188.05	6765.18	4925.42	5567.79	5162.32	5054.76	6083.88	5727.88	6592.47	4910.49	6022.78	5995	5923.9	5512.64	6201.91	5863.37	4538.41	5121.15	5306.53	5174.75	4684.23
	1-Phosphatidyl-D-myo-inositol	C11H19O13P	390.059	5.78185	posneg	H	17.0285	37.2829	17.7111	19.8891	0.275749	435	0.434144	367	0.312257	479	0.346705	488	9.39281	476	8.86942	470	38804	37865.1	44790.8	45484.4	35621	36463	37006.4	43616.4	44623.1	35367.1	42798.1	29225.2	25447.8	36095.9	43107.1	50310	44770.7	40040.8	41905.6	33697.5	27713.3	44242.2	34961.7	36671.3	44519	33607.3	52424.9
	PG(22:0)	C28H57O9P	568.374	-0.500113	pos	H	10.6304	10.6679	12.1178	10.4571	0.442624	373	1.35426	100	0.690219	326	1.11294	172	20.0892	336	31.036	125	2792.6	2725.75	3256.94	3058.61	2866.34	2909.08	2340.67	2419	2766.58	2948.09	3137.57	3218.95	2200.64	3114.73	2800.5	2829.15	2752.47	2155.01	2253.11	2394.47	2739.56	2486.55	2740.55	3073.48	2866.93	2798.84	3406.75
	3-O-Sulfogalactosylceramide (d32:1)	C38H73NO11S	751.495	6.50303	pos	H	5.45536	9.30154	6.28927	10.4065	0.792698	242	1.74929	32	0.726711	302	1.37936	65	24.993	270	39.422	46	2903.92	2838.21	3182.6	2942.79	2729.21	2878.29	3144.94	2696.08	2931.78	2695.02	2998.86	2898.16	2738.83	3055.47	2889.22	3203.47	2891.62	2744.12	2507.63	2916.26	2771.43	2625.49	3010.99	2816.97	2724.38	2856.3	3036.96
	PC methyl(14:0)	C23H48NO7P	481.317	0.58259	pos	H	21.6161	22.9442	28.9714	32.6496	0.30901	419	0.885965	209	0.420401	442	1.13034	159	12.2854	445	27.1179	171	93309	91269.5	150575	137865	102182	84742	101662	78987	96438.1	127658	78831	75987.7	83752.1	122311	99834.2	49904.8	110727	114195	78731	95133.4	92729.7	71297.1	110999	113988	66971.8	131806	42581.8
	PG(30:1)	C36H69O10P	692.467	5.34428	pos	H	9.49338	13.5429	7.68943	18.1919	0.47402	354	0.0866471	504	0.63052	355	0.522906	428	19.0692	355	8.91374	468	2322.97	2273.19	2909.31	2914.4	2082.96	2406.02	2114.15	2378.79	2149.41	2619.76	2793.67	2105.76	2376.01	2437.42	2214.68	2481.88	2038.08	1957.01	2614.51	2198.55	2342.1	2304.07	2323.25	2392.43	2036.69	2448.3	2353.91
	[ST methyl(4:0)] methyl-epithio-seco-cholestadienol S,S-dioxide	C28H46O3S	462.32	7.12659	neg	H	14.3467	13.5568	11.3946	11.6511	0.26764	438	0.813256	232	0.245713	495	0.679312	352	7.75615	491	18.308	313	2729.86	2675.19	3133	2978.51	2594.21	2737.91	2242.06	2565.66	3548.53	2990.09	2862.02	2512.93	2316.07	3406.59	2640.66	2848.51	2222.95	2772.02	2232.48	2450.18	2891.96	3011.96	2532.28	2712.41	3306.17	2741.32	2433.52
	L-cycloserine	C3H6N2O2	102.043	4.27109	pos	H	8.21604	14.3689	9.52172	10.2648	0.481134	350	0.668989	290	0.453592	431	0.780902	306	15.05	413	18.8405	305	10505	10298.7	11243.8	11605.5	10877.4	10669.5	11777.7	10833.8	9902.38	10726.1	10187.8	10408.2	10731.5	9151.45	12324.4	9442.36	9532.48	10505.8	10382.2	8672.29	9308.25	10419.6	10615.9	9156.74	10612.1	10643.4	9935.29
	SM(d41:1)	C46H93N2O6P	800.677	-0.30747	pos	H	8.74365	13.9147	10.433	15.8164	0.444499	372	1.02614	165	0.410226	445	0.869733	264	13.62	426	23.6741	213	333266	326784	407315	380786	316052	305155	370663	322838	322596	370237	339616	338053	293599	351697	386359	286924	328662	346228	302186	310404	293931	279344	362223	351481	363652	333755	317435
	[FA hydroxy(4:0)] 1,9S,11R,15S-tetrahydroxy-5Z,13E-prostadiene	C20H36O4	340.259	-5.65538	pos	H	6.78331	7.36062	3.99485	9.12481	0.628785	298	0.492728	354	0.576269	381	0.421934	466	19.6054	348	10.7587	437	4461.48	4377.69	5656.49	5564.48	4437.85	4035.46	4147.23	4534.1	4982.71	4626.19	4592.81	4231.85	4628.71	4974.07	4559.46	4060.35	4188.4	4436.05	4375.79	4091.36	4219.35	4370.71	4520.47	4726.69	4344.23	4448.26	4514.22
	PE(P-40:7)	C45H76NO7P	773.535	-1.54344	posneg	H	20.3661	25.3795	27.4444	16.801	0.284629	431	0.302137	419	0.786796	275	0.917147	247	20.4968	332	17.9876	320	133734	131278	144577	146116	127744	143095	133830	146990	126855	133253	105908	149824	77866.8	134056	109893	199430	149800	85395.7	172686	118866	190639	123958	184321	113292	82412.1	103768	168815
	Choloyl-taurine	C25H43NO8S	517.269	-4.51665	pos	H	10.3144	7.87364	7.28519	9.1715	0.3702	399	0.744434	265	0.428495	439	0.628561	376	13.1823	431	16.7686	340	4626.91	4542.98	5831.31	5678.42	4524.35	4168.95	4662.79	5065.06	4209.95	4516.57	4801.91	4065.05	4077.86	4594.11	5897.71	4939.19	4626.34	4617.7	4782.67	3931.88	4154.57	4162.3	4674.04	4881.28	5005.84	4488.19	4669.91
	L-proline amide	C5H10N2O	114.079	-0.730414	pos	H	6.0148	6.73709	5.48784	7.2075	0.621703	300	0.644085	299	0.580188	377	0.994245	216	19.6142	347	22.4718	234	51161.3	50242.2	71822.4	70477.6	46365.5	48776.4	47963.4	52199.1	50404.7	54890.4	55134.4	46725.9	56014	50929.5	53924.6	49939.9	51828.5	49523.6	51691.4	54142.9	50695.6	48684.4	50223.6	47678.6	48933.7	46028.6	56552.7
	Tyrosine	C9H11NO3	181.074	-0.0627084	pos	H	9.13269	9.16166	4.12366	10.1798	0.440426	374	0.832043	227	0.506199	414	0.70306	341	15.7977	399	18.9071	301	4149.36	4076.13	4055.87	3918.45	4053.48	4387.53	4412.82	3834.07	3998.09	3676.93	4103.66	4074.29	3969.38	4304.34	4120.34	5234.96	3771.85	4351.42	4221.91	3817.34	3986.1	4108.19	4099.23	3729.19	3939.59	4124.72	4279.58
	S-Prenyl-L-cysteine	C8H15NO2S	189.083	0.801439	pos	H	18.0012	11.5549	19.4857	23.3366	0.226779	448	0.272124	433	0.206829	507	0.652109	363	6.38108	500	12.9255	410	13863.9	13622.2	31361.6	32550.6	17812.3	14796.8	18061.8	13267.4	12981.8	10108.2	16974.3	12403.4	11927.2	15865.8	11184	11811.1	13036.6	12268.1	12660.9	14192.4	18314.4	10321.7	14221	13525.7	10553.6	15500.3	9204.64
	[SP (17:0)] heptadecasphinganine	C17H37NO2	287.282	0.204222	pos	H	6.89735	8.51436	7.16431	17.6391	0.461608	366	1.37921	95	0.433171	436	1.16739	139	14.3502	421	32.2456	107	16337.5	16082.1	25322.1	23203.7	16460.3	16834.6	15678.7	16027	15852.5	15985.8	15870	18042.9	16067.9	18932.2	14382.4	15257.1	16996.3	13858.7	15781.8	17558	17477.2	15031.2	16223.9	15877.9	14839.6	15796.9	16390.9
	p-Cresol glucuronide	C13H16O7	284.087	-8.28155	pos	H	6.12032	7.01295	8.34445	7.28529	0.467666	359	1.64735	45	0.826962	251	1.56056	35	23.5496	289	41.776	35	5291.85	5210.87	6208.31	5884.2	5056.37	5045.87	4943.05	5227.43	5326.48	5242.67	5023.59	4864.98	5347.74	6027.71	5316.88	5751.68	5619.59	5533.43	5774.38	5387.58	4861.25	5640.75	4924.61	5660.37	4743.73	5323.42	4357.52
	beta-Estradiol 17-acetate	C20H26O3	314.187	-4.34799	pos	H	22.1162	34.4268	25.4569	28.8464	0.188793	464	0.108626	495	0.207309	506	0.205547	516	5.95191	504	3.37582	518	4081.88	4019.48	3409.18	3434.01	3402.94	3564	2921.2	4731.96	2848.31	3103.48	4035.95	5518.23	4986.17	5332.2	4623.93	4654.68	3341.32	5889.88	3569.57	5260.14	3343.73	5310.3	3964.05	3680.75	2837.29	2591.49	4308.86
	PC(36:2)	C44H84NO8P	785.593	-0.527318	pos	H	26.3637	26.2653	27.1601	35.2574	0.171402	471	0.803542	239	0.43241	437	1.5117	40	10.9688	461	33.2664	99	11261.3	11093.1	42947.6	39809.2	10458.9	18081.8	6555.78	11445.6	10838.3	15206.8	13295.7	9238.72	13081.7	10315.1	8279.66	11196.1	8403.03	9302.46	10992.3	12547.1	9105.22	11725.1	7850.58	14085.1	13176.4	8778.34	15037.9
	SM(d34:1)	C39H79N2O6P	702.568	0.930772	pos	H	5.80512	5.38038	7.18141	5.88344	0.467651	360	1.04607	160	0.59137	372	1.27487	101	18.0878	362	31.1774	122	7.00808e+06	6.90774e+06	7.77469e+06	7.57644e+06	6.60268e+06	7.70944e+06	6.48377e+06	6.93018e+06	6.8923e+06	7.1985e+06	7.30362e+06	6.31287e+06	7.33496e+06	6.52405e+06	7.10787e+06	7.40647e+06	7.29832e+06	6.32281e+06	6.51636e+06	7.66581e+06	7.3081e+06	7.05001e+06	7.60686e+06	6.93353e+06	6.20587e+06	6.68222e+06	6.08249e+06
	alpha-Tocopherol succinate	C33H54O5	530.398	0.784904	pos	H	23.0071	37.2615	38.4024	30.4822	0.397001	391	0.709389	277	0.366271	463	0.625239	378	12.0505	448	16.3918	350	20711	20431.5	25540.6	23057.8	18476.8	23941.1	32722.4	16063.9	18494.1	16639.8	17120	16574.3	22813.1	18584.8	18935	27792.2	21086	22730.8	14522.3	20389.7	16364.9	10916.3	35557.8	15402.5	15106.1	16044.2	34119.4
	Hexacosanoyl carnitine	C33H65NO4	539.49	-2.3604	pos	H	34.3582	31.0215	21.072	61.534	0.182924	467	0.664589	293	0.487095	421	1.11225	173	12.3701	443	24.7901	197	14869.8	14670.7	20509.1	19613.3	10243	13355.9	19652	15782.6	11983.4	16122.4	10217.8	5589.85	13259.4	13508.6	20787.6	16430.3	26374.6	16998	15384	15719.3	13463.5	10308.1	13682.7	17235.3	11518.6	16132.7	10868.5
	N5-formyl-N5-hydroxy-L-ornithine	C6H12N2O4	176.08	-0.368624	pos	H	6.85243	12.5616	11.6656	132.251	0.380236	395	0.852452	218	0.584094	375	0.688769	347	16.9058	389	18.8332	306	5705.47	5629.53	6457.81	9491.48	5580.41	5725.11	5782.43	6301.55	5419.04	5261.75	5421.44	6056.08	5833.82	5500.13	5460.53	5235.64	6593.11	6216.16	5719.31	4716.78	4747.77	5973.69	5194.27	4792	6603.15	5305.09	6844.45
	Succinic acid semialdehyde	C4H6O3	102.032	0.308804	pos	H	17.0332	19.9321	24.3942	27.8695	0.250121	443	1.48986	79	0.311599	480	1.37758	66	9.08051	477	37.0451	61	17013.9	16824.3	31632.7	27098.3	12051.6	21576.2	15623.4	14142.7	17694.5	19467.4	19429.1	14351.5	14047.3	19318.8	15496.7	21218.8	16762.9	12178.5	14633.1	18588.5	17285.3	12355.2	21437.1	19330.4	10692.6	13820.9	21751.5
	Cer(d33:1)	C33H65NO3	523.496	-1.76506	pos	H	19.1442	30.5551	24.3046	27.6316	0.151257	480	0.572875	325	0.505592	415	1.14048	150	12.4318	441	24.4715	201	10887.3	10791.5	12831.5	13744.7	10065.3	11732.8	14127.2	11851.3	7636.23	12901	10990.6	10349.9	7327.84	9282.2	13062.5	13185.6	9023.04	10228.3	16719.7	9330.27	12976.8	8631.51	11756.8	9047.44	9694.25	10425.3	9071.09
	PG(38:5)	C44H77O10P	796.521	-5.31955	pos	H	25.8627	33.1462	23.2808	24.3282	0.024916	525	0.919844	198	0.577807	379	0.915642	249	12.6415	435	23.5432	216	12380.9	12276.8	8489.26	9225.92	11937.4	13274	9649.34	12101.5	12059.2	12554.7	8991.47	15110.2	7215.39	12233.3	9426.44	19328	17070	8030.36	15344.1	10103.1	13399.4	15129.3	17001.4	11157.3	9253.11	11040.3	14980.2
	L-Hypoglycin	C7H11NO2	141.079	0.505892	pos	H	65.0324	76.7265	76.6862	60.6757	0.26726	439	0.0647559	512	0.380717	455	0.181489	518	10.8815	463	2.54444	524	43057.9	42704.4	48707.2	44915.6	44471.7	73035.1	51464.1	17014.1	47815.8	14529.1	25650	30084.7	21284.4	104384	25977	87716.3	16326.2	64126.4	22879.5	12113.7	15637	43884.8	135861	20851.4	47143.1	63310.8	5734.29
	PE(34:1)	C39H76NO8P	734.558	0.227818	neg	NH3	25.7532	21.7949	20.6401	13.6215	0.0216997	528	1.51165	76	0.034115	534	1.45313	52	0	534	38.6077	49	12219.7	12120.4	18416.1	16026.6	10855.5	13075.4	9699.75	11256.7	16708	13861.9	10841.1	11696.5	9420.55	19617.1	9132.48	14526.9	8164.33	9965.06	9549.41	9505.48	8526.67	18603.6	12323.1	13244.2	13880.5	13573	11518.5
	N1-methyladenine	C6H7N5	149.07	-3.95838	pos	H	23.0133	22.7168	29.3477	28.5898	0.149722	484	1.33267	105	0.163547	517	1.11102	175	4.48451	514	30.806	129	7225.41	7168.71	8313.89	7241.58	6794.12	8880.27	4830.71	7611.4	8089.02	5475.83	8844.61	3963.57	10139.1	6987.22	6629.16	7393.46	8291.88	4015.53	5111.93	9046.54	10203.4	6100.12	6981.54	7258.48	5342.94	7542.35	7214.64
	PC(O-36:4)	C44H82NO7P	767.58	-3.65945	pos	H	19.7594	20.2969	29.9116	18.2137	0.233355	447	0.590448	316	0.214334	505	0.474325	448	6.63129	497	12.5889	415	36582.4	36312.3	38472.1	36456.3	38039.5	34016.6	28746.5	37996.1	42445.8	36347.6	35385.6	44663	19495.6	28138.2	42371	43592.8	44333.3	25606	34469	38593.4	36996.8	40443	57066.1	28747.7	29313.7	16174	35027.7
	SM(d38:2)	C43H85N2O6P	756.615	0.729828	pos	H	18.8853	15.4139	21.44	18.642	0.132489	488	0.550415	335	0.954647	204	0.825518	282	22.6245	300	18.5753	311	422316	419388	506602	489186	272315	336434	379369	519925	435886	401704	473712	339197	454999	401429	448109	592513	434522	264874	374267	598396	471402	493077	376805	470171	401060	413625	475675
	L-Kynurenine	C10H12N2O3	208.085	1.01628	pos	H	23.2051	25.1047	31.8961	21.2363	0.195606	459	1.94136	19	0.64338	348	1.66639	24	16.1401	397	46.3462	19	62268.7	61859.6	75798.7	60409.6	71987.3	43978.8	65037.5	48635.2	64423.2	38977.2	53351.1	78898.3	59712.3	73829.6	61038	93945.5	55679.4	45485.7	107676	82486	49970.1	54195.9	61470.4	47067.1	48791.4	75399.5	86107
	2-Decaprenyl-6-methoxy-3-methyl-1,4-benzoquinone	C58H88O3	832.666	-8.86364	neg	H	16.8029	24.7463	16.9552	21.2153	0.0682857	512	0.221168	459	0.216573	503	0.17507	520	4.76983	511	3.84206	515	3285.03	3264.29	4515.66	4362	3643.32	3154.69	2479.05	4334.91	3425.8	2967.45	3355.28	3120.97	2967.93	4228.31	2476.96	3641.17	2909.54	2742.58	2916.84	3002.46	2907.96	4708.43	3220.46	3807.08	3084.86	3742.96	2731.35
	PC(P-40:7)	C48H82NO7P	815.582	-0.88862	pos	H	32.6078	37.1154	31.1513	31.4378	0.0712117	510	0.361512	397	1.16565	135	0.432266	460	26.8058	248	9.75955	455	93730.2	93193.9	105143	96789.3	79741.1	141777	66546.3	131150	64973.2	83444.7	72244.3	91567.7	62079.6	73530	76558.9	154400	120480	46993.9	141149	94242	118823	133868	120869	95863.1	60254	104457	81025.4
	Leukotriene D5	C25H38N2O6S	494.243	-4.09664	pos	H	5.72101	7.22333	4.96042	6.49481	0.183131	466	1.34395	102	0.20045	509	1.12436	162	5.72726	506	31.149	123	6465.78	6431.27	7031.64	6743.69	6772.48	6070.23	5804.34	6321	5838.44	6487.51	6285.19	6778.41	6782.35	6391.8	6823.04	6759.05	6941.29	6345.46	6721.91	6839.86	5667.45	6397.64	6381.92	6921.47	6772.19	6355.52	6231.1
	PG(20:0)	C26H53O9P	540.34	-4.23851	pos	H	10.027	10.9589	11.9247	10.8457	0.127184	491	0.0296926	525	0.168832	515	0.663556	358	4.34578	515	10.9414	434	3049.83	3034.03	3037.14	3040.24	3536.57	3302.18	2922.45	2610.81	2622.68	3098.41	3007.11	2872.65	3207.46	3507.54	2593.47	3112.8	3253.62	2832.85	2757.48	3425.13	3563.12	2729.91	3015.04	2600.7	3129.1	3063.8	2977.61
	[ST oxo(3:0)] 6-oxo-campestan-3beta,22R,23R-triol	C28H48O4	448.357	4.02549	neg	H	40.1955	40.9265	30.4066	31.3595	0.150516	481	0.642421	301	0.139016	521	0.524259	425	3.92503	518	13.9613	399	25251.5	25126.5	29353.4	26196.1	26886.5	17188.6	28001.4	17087.7	12170.8	24656.7	35426.1	13700.4	17407.8	17582.3	33508.9	45274.2	39377.5	23746.9	17366.3	36640.1	35133.4	30539.3	21802.4	19188.6	15111.7	22767.9	13301.8
	PE(41:5)	C46H82NO8P	807.578	-0.050047	pos	H	9.0618	11.8626	11.0147	9.57146	0.131014	489	1.63625	48	0.268685	493	1.33613	77	6.70502	496	37.6188	58	1.38121e+06	1.37449e+06	1.65122e+06	1.51717e+06	1.29794e+06	1.40389e+06	1.44279e+06	1.4268e+06	1.37434e+06	1.42024e+06	1.48256e+06	1.42111e+06	1.28279e+06	1.63966e+06	1.35282e+06	1.06793e+06	1.34289e+06	1.10647e+06	1.40484e+06	1.40094e+06	1.68322e+06	1.16541e+06	1.42546e+06	1.39786e+06	1.25224e+06	1.56027e+06	1.247e+06
	6'-Sialyllactose	C23H39NO19	633.213	1.66693	neg	H	53.0058	29.5654	25.4114	29.9515	0.293154	424	0.186599	467	0.548747	392	0.600181	392	15.077	411	11.2139	429	6709.85	6683.54	6782.17	6923.48	5383.01	6552.35	7047.91	4926.49	18562.2	6588.14	7395.94	4311.56	5360.27	5841.74	3901.72	5851.88	5504.88	9886.77	4210.86	7442.89	5308.7	6726.01	4963.85	5697.47	8420.97	7819.54	4172.81
	5-Methylthioribose	C6H12O4S	180.046	0.00946348	pos	H	22.0257	20.3499	16.9276	12.5062	0.040378	518	1.285	113	0.813471	258	1.13061	158	18.284	361	30.7292	131	12695.4	12647.9	13722.4	12255.3	11749.5	9901.33	9970.22	11526.9	19615.9	11933.4	8754.53	13087.8	16454.3	11028.7	14016.9	13651.3	13349.2	11072.5	12075.9	16132.7	15169.3	15719.3	12526.3	13202.8	10504.1	13384.1	13024.9
	4-Amino-2-hydroxylamino-6-nitrotoluene	C7H9N3O3	183.066	8.68818	pos	H	14.7317	14.3677	19.0093	13.334	0.127409	490	0.981481	183	0.119264	524	1.31902	84	3.19929	522	31.3917	117	3832.22	3819.92	5746.81	5403.36	3533.09	5191.4	2954.72	3752.44	3595.32	3821.29	4532.06	3789.21	2923.13	3973.86	3975.95	3821.8	3954.54	2606.5	3204.38	5270.38	4563.82	3207.21	4726.93	4062.74	3202.64	3264.61	4030.55
	D-homocysteine	C4H9NO2S	135.035	0.596607	pos	H	33.3769	43.1666	29.8299	72.0491	0.0104659	531	0.0267278	526	0.214972	504	0.059739	534	4.06251	517	0	534	13504.9	13463.3	23049.6	25466.9	11720	20829.4	12270.6	12407.5	18270.9	10162.8	23527.1	9230.29	14259.1	11712.5	7013.28	13075.1	11084.8	8552.66	7424.35	17484.3	13676.9	13779	18950.4	12503.5	9685.35	13069.7	16201.2
	PE(35:2)	C40H76NO8P	729.531	0.72078	pos	H	50.679	27.3763	25.6247	34.4328	0.353871	406	0.991295	181	0.341033	471	0.7893	304	10.9655	462	21.9053	243	141432	141054	142205	126810	126783	126836	108790	128581	102698	116068	129772	125781	369003	147323	117042	51905.6	188034	140495	140850	157588	201468	113550	92993.2	121128	126978	183654	117807
	Corpaine	C20H19NO6	369.118	-9.14881	neg	H	23.7225	37.6698	20.1344	30.931	0.0422334	517	0.171982	476	0.0766491	531	0.157533	523	1.22406	532	3.08052	519	3494.87	3487.33	5231.82	4952.78	3279.52	3254.27	2711.3	3020.77	5336.73	4289.16	3236.67	4206.3	2340.1	4591.28	3407.51	3099.86	2659.86	4271.62	2549.05	2931.18	4005.74	4707.36	3263.42	3001.9	4561.2	3931.05	3412.56
	PG(36:2)	C42H79O10P	774.538	-3.81563	pos	H	19.9268	25.0381	26.8858	17.6795	0.12402	493	0.263342	438	0.633348	354	0.914291	250	15.0778	410	17.5854	326	61286.5	61206.6	66436.7	67064.8	59689	67069.5	62940.7	69800	56830.3	59983.7	47120.4	69459.6	34251.5	61255.3	51398	86204.9	70721.7	40526.2	74545.6	55021.2	88855.4	55923.3	87647.7	53752.8	39471.2	47049.5	76934.9
	PC(18:3)	C26H48NO7P	517.314	-5.72187	pos	H	7.87558	7.87553	8.26178	5.89708	0.0324374	521	0.51942	344	0.0912998	526	0.417971	468	1.45015	530	10.9283	435	3525.03	3520.59	4733.28	4801.56	3541.39	3710.5	3707.27	3931.57	2817.93	3383.12	3547.48	3583.89	3824.56	3484.89	3140.23	3572.72	3579.85	4013.8	3102.61	3572.9	3760.79	3304.78	3574.41	3638.89	3529.87	4036.62	3533.01
	PG(39:2)	C45H85O10P	816.585	-3.34872	pos	H	32.435	38.2198	30.8948	31.0298	0.0313652	522	0.380805	390	1.12623	150	0.428115	463	25.4301	265	9.8589	453	46658.3	46617.2	52810.1	48269.2	38921.4	71074.4	31897	63680.6	31412.7	43430.9	33996.6	50936.1	32046.9	37750.9	36456.3	75491.9	59461.7	22915.6	70028.3	46503.9	58363	67545.5	61694.4	48656.7	32025.4	50325.9	41608.9
	Beta-Alanine	C3H7NO2	89.0478	1.57133	pos	H	6.94635	7.56847	5.48353	7.16039	0.0213189	529	0.320945	412	0.145332	519	0.48176	446	2.57389	523	10.2876	448	6341.94	6340.6	5781.14	5838.79	6710.21	5816.93	6064.24	6101.19	6205.59	6259.03	6571.31	5996.2	6346.68	5756.96	7160.6	7211.99	6244.33	6748.19	7036.17	5949.09	6223.14	6693.33	6014.35	5930.46	6049.75	6695.68	6304.49
	PC(38:4)	C46H84NO8P	809.593	-0.775092	pos	H	12.3296	30.4455	22.226	35.4259	0.163967	477	0.521655	343	0.535611	401	1.15372	143	13.275	430	24.248	205	8384.36	8383.49	34309.1	32417.5	5899.63	9394.31	7474.95	8865.39	9955.49	9179.72	7551.61	8813.49	8422.05	9180.14	7818.88	8792.04	7648.94	6386.99	8527.68	8791.72	8345.28	7485.93	10520.1	13208.4	7351.97	6710.31	9642.33
	4-Phosphopantothenoylcysteine	C12H23N2O9PS	402.085	-2.90555	neg	H	25.8215	26.5203	17.7634	20.4742	0.159267	478	0.0442685	522	0.191438	511	0.354327	487	5.24173	509	5.48349	507	5055.47	5058.86	6574.31	6408.92	5392.94	4213.43	4018.63	4629.21	8163.35	6519.01	4182.43	5144.29	3331.19	6778.69	4885.77	4523.93	3938.19	5586.16	4027.65	4503.88	5937.75	5402.09	4846.98	4907.21	7368.51	5571.03	5026.23
	PS(44:10)	C50H78NO10P	883.54	4.46626	pos	H	11.8394	15.1798	19.9401	18.6242	0.15021	483	0.456426	363	0.406648	446	0.368583	480	10.1259	468	9.46625	460	4377.63	4380.93	6046.09	6290.59	4551.71	5149.46	4198.28	3260.07	4351.5	4737.23	4910.28	4044.17	4488.77	4854.67	4764.01	3833.62	3765.4	5019.49	2687.98	3349.94	5008.06	4435.25	4014.05	3771.43	4346.79	5759.89	3749.68
	TG(48:8)	C51H82O6	790.612	1.33523	pos	H	13.395	32.8097	14.743	19.2981	0.0106555	530	1.50397	77	0.403016	448	1.19917	130	8.42406	487	33.9475	92	6650.15	6655.7	10072.6	8152.83	5847.3	5382.62	7147.31	7469.62	6395.46	7008.36	5853.67	5268.89	8122.4	7266.53	5896.28	7097.06	7696.43	5725.45	8130.17	8523.47	6197.1	5775.6	7080.05	7201.04	6625.59	5311.73	5292.86
	[SP (14:0)] tetradecasphing-4E-enine	C14H29NO2	243.219	-3.39332	pos	H	8.31433	8.53107	9.60103	9.12737	0.00764015	534	0.600944	314	0.0841702	529	0.670086	354	0.99744	533	16.2224	355	4199	4205.59	5986.19	5853.57	4465.37	4053.77	3917.08	4473.27	3875.6	4665.57	4018.74	4214.35	4133.8	3888.47	3639.28	4294.57	4947.08	3618.18	4336.94	3790.54	4227.35	4328.77	4015.24	4971.73	3573.04	4530.89	4709.5
	[SP (14:0)] 1-deoxy-tetradecasphinganine	C14H31NO	229.24	-0.632501	pos	H	10.4202	11.4118	8.39981	13.2681	0.0893231	504	0.498829	352	0.0818386	530	1.01502	209	1.8902	526	21.5345	248	3042.43	3049.42	3502.96	3417.67	2719.58	2769.34	2877.44	3078.29	2386.56	2972.51	3131.94	3438.48	3204.1	3035.36	3718.47	3169.19	3050.25	3201.62	3136.9	2634.48	3168.73	3243.99	2970.53	2850.71	2665.39	3000.36	2763.33
	Cer(d36:2)	C36H69NO3	563.527	-1.68758	pos	H	20.2904	28.2512	25.3109	30.6024	0.0715631	508	0.288088	427	0.765315	283	1.01151	210	17.5291	375	19.5663	281	13160.3	13191.7	16227.2	17009.5	11173.9	10484.1	14004	15251.9	16090.1	14650	11363.9	13583.1	8600.31	12883	11631.1	19313.6	12055.4	10027.5	20259.9	13060.1	12124.3	15308.8	15263.7	13771.6	10947.9	9005.42	18725.4
	N-carbamoyl-D-phenylglycine	C9H10N2O3	194.071	7.07359	pos	H	22.9943	37.3347	32.6867	25.4413	0.171206	472	0.414761	374	0.895951	222	0.736696	329	21.7125	312	15.7437	369	5890.21	5904.32	7408.67	6759.81	5213.32	5019.54	7439.25	4357.41	5308.22	4403.08	4225.99	6744.74	5310.07	6882.09	6698	9029.76	5941.32	4649.66	8119.4	7340.22	6362.06	4497.81	5627.8	3881.78	4376.86	9812.73	8758.05
	Cysteinylglycine	C5H10N2O3S	178.041	-0.0612139	pos	H	28.2377	27.3286	24.4318	37.2596	0.0500862	514	0.77957	248	0.62283	360	0.643092	367	13.977	424	17.3488	329	7522.8	7553.52	8830.73	8076.15	5552.66	6711.07	7899.71	7707.59	11865.5	7500.94	5082.82	10242.6	8384.64	10402.1	5786.68	5140.19	5519.92	8024.29	8643.55	10330.1	8675.13	9213.78	6373.42	7340.57	8560.38	7159.69	5814.13
	PS(42:4)	C48H86NO10P	867.597	-2.36504	neg	H	17.2878	9.23753	12.0549	13.3228	0.150284	482	0.319799	413	0.13786	522	0.29791	499	3.89555	519	6.95395	490	21118	21205	27708.5	27395.7	20068.2	20721.9	17234.8	20183.4	19186.5	25743.7	17597.3	22864.8	18784.1	30652.2	21661	22743.9	17092.8	22259.8	18250.7	17756.2	19870.1	26407.5	20837.4	23309	19215.3	24145.2	19563
	Androsterone sulfate	C19H30O5S	370.182	2.83905	neg	H	76.0927	71.2523	53.6268	47.5868	0.448491	371	0.238353	450	0.534877	402	0.322833	492	16.556	394	6.66835	491	304181	305554	464512	370166	198276	84512.5	190426	137179	58195.8	300617	34977.2	786729	356795	252626	602595	279515	671914	599604	140232	183655	363156	74235.1	89812.4	347673	240595	416448	223610
	C16 Sphingosine	C16H33NO2	271.251	-0.602592	pos	H	5.33313	8.28413	6.9538	6.42319	0.146022	486	0.143527	484	0.171838	514	0.318917	493	4.63384	512	5.74052	504	7926.04	7968.65	10062.2	10095.4	7428.59	7851.86	7858.98	8533.33	7264.75	7928.58	8539.09	7993.35	7820.88	7227.39	8235.18	7898.15	8458.39	8146.39	7626.46	8336.62	7871.43	8238.74	8230.35	7677.54	7486.86	7343.28	8574.94
	[ST (6:0)] (5E,7E)-(1R,2S,3R)-2-fluoro-22-oxa-19-nor-9,10-seco-5,7-cholestadien-1,3,25-triol	C25H41FO4	441.328	5.9812	pos	NH3	7.29625	9.38776	4.4974	9.92283	0.235182	446	1.62516	54	0.562204	386	1.33488	78	14.717	417	37.496	59	4019.54	4041.28	4224.83	3933.38	4095.15	4532.73	4475.48	3762.88	4145.16	4280.91	4175.89	3667.74	4018.93	3722.99	3629.74	3699.58	4046.83	4348.42	3801.36	3959.96	4311.13	3854.05	3754.16	3971.74	4017.91	4202.39	4053.3
	Calcitroic acid	C23H34O4	374.243	-6.69012	pos	H	7.14613	12.7731	8.60889	11.6409	0.115495	495	1.17271	136	0.651935	342	1.09519	183	15.4099	405	29.0741	150	20267.9	20379	44567.8	41791.8	20004.1	22771.2	19882.1	20649.8	18674	21375.4	21392.7	20405.2	19571	22556.8	17368.6	19475.6	19356.3	17548.2	19984.7	20614.2	20640.2	18214.2	21761.9	19856.1	19806.7	19488.8	22575
	trans-Cyclohexane-1,2-diol	C6H12O2	133.11	-0.0822473	pos	NH3	3.40663	7.21686	4.91026	5.29375	0.26585	440	1.03325	163	0.270767	491	1.02558	202	8.31621	488	26.5555	180	41608.5	41860	44578.8	43257.1	40640.9	40308.6	42929.4	41456.6	41509.6	40343.6	40705	40014.1	44352.4	43629	43430.7	41296.3	40294.3	47343	41676.1	41570.4	39703.1	40724.3	41268.6	42417.3	43940.3	39500.2	40821.6
	6-Hydroxymelatonin glucuronide	C19H24N2O9	424.149	2.04753	pos	H	2.15334	10.5467	2.28341	9.16259	0.58826	310	1.01131	173	0.552172	389	1.25278	112	18.5771	357	30.4639	136	193547	194807	197455	188627	190701	185993	189782	190642	197090	191659	192464	191526	194492	199942	201923	195575	194324	189990	191399	193107	196689	193655	196411	191486	204537	191615	191184
	PE(P-38:5)	C43H76NO7P	749.536	-0.28725	pos	H	23.9522	30.823	42.5639	25.8306	0.309397	417	0.135369	487	0.424534	440	1.22002	122	12.3857	442	21.9552	242	58680.4	59069.2	61630.2	62179.8	55660.5	68569.4	68256.4	72758.4	52232.6	68519.2	52597.7	66034.4	30189.5	47041.2	50513.1	85755	44717.6	27312.8	60853.6	57115.5	83309.7	43991.5	112615	47874.8	24185.1	40278.7	92313.9
	Prolylhydroxyproline	C10H16N2O4	228.111	0.833567	pos	H	44.2863	53.4104	43.3503	34.2092	0.0101445	532	1.53853	67	0.624068	359	1.21596	124	13.5427	427	34.5634	82	27552.7	27738.6	36613.7	26268.9	12732.7	39419.5	18075.1	20947.6	19766	41625.6	14431.4	56681.2	23570.9	22422.8	21444.8	31153.3	35913.7	15878.5	39744	45621.3	34737.6	26741.6	50856.2	25328.4	12744.6	15504.7	33621
	Glycerophosphocholine	C8H20NO6P	257.103	1.23597	pos	H	25.1127	28.8113	42.1037	21.5913	0.157435	479	1.23397	123	0.164042	516	1.18781	134	4.5854	513	31.3021	118	40085.2	40367.5	75825.4	64841.8	42620.2	45359	51578.4	47727.8	47832	39912.1	34376.2	24784.9	21644	53185.1	38926.4	25897	47263.9	43696.7	39789.4	27902.6	61253.7	28588.5	33479.4	44094	29801.2	35261.2	24099.6
	[FA trihydroxy(18:1)] 5,8,12-trihydroxy-9-octadecenoic acid	C18H34O5	330.24	-0.573232	pos	H	5.38069	4.94768	4.97358	4.33474	0.290855	427	0.244163	448	0.269561	492	0.534248	421	8.5781	485	10.5424	444	48988.3	49346.9	95191.7	95633.5	50337.3	47335.1	46540.6	48451.7	48376	50299.9	48986.2	43915.7	48722.8	47282.9	54286.5	53524.4	48788.8	53172.4	50093.3	44855.8	49040.4	52666.5	45594.1	47237.7	50398	50113.3	46979.4
	L-Proline	C5H9NO2	115.063	1.0935	pos	H	10.1376	5.91633	9.12178	12.8804	0.181436	468	0.624576	304	0.395895	452	0.893236	256	10.2386	466	20.4696	265	5.21785e+06	5.25687e+06	5.73431e+06	5.61541e+06	5.1046e+06	5.3658e+06	5.83187e+06	4.67867e+06	4.98861e+06	5.54853e+06	5.90701e+06	4.43925e+06	4.20637e+06	5.8196e+06	4.96155e+06	5.70548e+06	5.27471e+06	5.01745e+06	6.34341e+06	5.30905e+06	5.11941e+06	4.44975e+06	5.75704e+06	5.25566e+06	4.98948e+06	5.81016e+06	5.14796e+06
	[SP hydroxy,hydroxy,methyl(10:2/2:0)] 6R-(8-hydroxydecyl)-2R-(hydroxymethyl)-piperidin-3R-ol	C16H33NO3	287.246	-0.252055	pos	H	4.80991	6.65822	3.23409	6.62575	0.426771	381	0.33759	407	0.621036	362	0.844722	275	18.3016	360	16.9989	336	25655.9	25867.1	37212.4	36856.4	26679.3	26190.1	23792.3	22728	24648.2	25872.5	27156.9	25907.4	24855.8	26475.8	26264	26427	26529.5	26570.4	27509.1	26022.1	25886.9	25214.3	25262.1	24155.4	25452	26413.7	26292
	Elaidic carnitine	C25H47NO4	425.351	0.790124	pos	H	26.653	34.9694	27.1918	23.6275	0.0478226	516	0.293112	423	0.653701	341	0.736599	330	14.6664	418	14.6425	390	85513.2	86225.6	97725	91000.1	77967.9	76759.6	108393	105155	118303	74742	43716	93568.8	44491.1	94504.7	85321.6	74545.2	114203	85202.4	128211	63856.1	79182.7	77464.6	111047	92165.9	67675.2	88176.3	114029
	2-Hexenoylcarnitine	C13H23NO4	257.163	0.931192	pos	H	2.99984	6.41466	5.63996	5.36986	0.337527	410	0.685735	285	0.417848	443	0.548839	416	12.5568	438	14.7971	387	15741.3	15877.4	17661.4	17345	15533.2	15538.3	15368.2	15551.6	15920.3	15396	15450	16748.3	15301.5	15718.4	15561.8	15730.1	16819.5	15100.6	15225.7	15913	16237.8	15215.7	17961.7	15860.7	15175.7	14244.8	16864.3
	L-Glutamine	C5H10N2O3	146.069	1.56394	pos	H	2.68056	2.93839	3.1428	3.70014	0.617873	302	1.52792	74	0.712494	309	1.20433	129	22.637	299	34.2573	87	7.3353e+06	7.40339e+06	7.85653e+06	7.67638e+06	7.34683e+06	7.54894e+06	6.92796e+06	7.2217e+06	7.56839e+06	7.33068e+06	7.44494e+06	7.05115e+06	7.54507e+06	7.57369e+06	7.36872e+06	7.22511e+06	7.20569e+06	7.32526e+06	7.69027e+06	7.76106e+06	7.3965e+06	7.47253e+06	7.44697e+06	7.52984e+06	7.21768e+06	7.61224e+06	7.24324e+06
	PS(P-28:0)	C34H66NO9P	663.453	7.56826	pos	H	5.56419	7.73737	6.20525	7.62453	0.326221	411	0.229631	453	0.297427	486	0.82946	281	9.63406	474	15.7473	368	2580.39	2605.13	2995.98	2972.67	2554.47	2579.18	2371.29	2603.34	2401.95	2753.18	2526.84	2616.57	2494.55	2958.26	2500.85	2577.68	2606.88	2466.89	2655.26	2449.89	2757.01	2558.06	2671.36	2424.18	2507.47	2524.74	3056.87
	DL-&beta;-hydroxynorvaline	C5H11NO3	133.074	-0.319622	pos	H	23.1663	20.3192	31.9814	25.5147	0.083056	506	1.9797	16	0.3506	469	1.56053	36	8.04814	489	44.7791	23	45984.2	46436.9	44759.6	36537.6	30303.3	51262.5	44454	46230.5	43654.1	47198.9	47280.4	35685.6	75207.3	38146.8	53934.8	35993.9	48442.1	45060.7	32636.5	42725.4	48790.4	41586.6	71167.8	47577.2	32771.2	51732.3	41900.6
	PE(16:0)	C45H74NO7P	771.518	-3.38406	pos	H	23.3588	27.5889	34.1082	26.3907	0.103076	499	0.385511	384	0.312403	478	0.985761	221	7.39468	493	19.9814	272	8988.09	9078.38	9672.6	10102	8705.95	8889.43	11902.7	10263.5	8451.17	8779.66	7899.76	9621.95	4650.83	8042.67	8646.6	13721	7270	5913.46	9032.19	9022.11	12326.9	6309.51	16574.8	7393.91	5564.04	6364.01	12352.3
	[ST Trihydrox] 3alpha,7alpha,12alpha-Trihydroxy-5alpha-cholan-24-al	C24H40O4	392.289	-9.61821	pos	H	5.23528	6.83671	5.43724	6.25879	0.430759	378	1.29421	111	0.752143	291	1.0344	200	21.3873	320	29.0733	152	7717.24	7807.19	8658.97	8338.41	7761.21	8453.22	7783.69	6998.14	7783.49	8303.43	7903.53	7940.91	7806.98	7719.65	7109.5	7478.93	7281.42	8001.7	6901.46	7556.08	7528.97	7874.34	8473.95	7860.12	7413.61	8613.46	7633.43
	PG(36:4)	C42H75O10P	770.511	1.22451	pos	H	25.2783	33.306	35.8983	38.8072	0.0379287	519	0.579182	322	0.300899	485	0.470145	452	6.37285	501	12.4116	419	3927.61	3977.46	5158.61	4741.38	2563.11	3559.93	4450.58	2650.43	5135.83	2993.77	4072.42	5429.88	2911.33	4980.79	4173.16	5083.93	3053.8	3058.81	3136.75	3129.12	3828.62	3047.33	3006.42	6646.4	4436.81	3181.44	3499.59
	PE(O-40:5)	C45H82NO7P	779.581	-2.43433	pos	H	19.5238	27.1577	22.2362	23.2114	0.108069	497	0.956441	189	0.330997	473	0.853493	272	7.88362	490	22.7506	229	79167.6	80173.9	110239	97642.2	71872.2	58945.2	81202.5	80830.7	78424	110095	90199.8	70026.4	51974.6	96006.7	97083.9	69640.1	72877.8	70662.1	91322.1	93673.8	78579.7	66687.4	130356	69195.1	73057.6	72598.2	57540.2
	D-Cysteine	C3H7NO2S	121.02	-1.90254	pos	H	17.2448	22.7015	19.695	33.5807	0.0618493	513	0.745233	262	0.232614	498	0.587414	402	5.0671	510	16.0321	362	68262.9	69215.1	32657.5	35772.8	71057.6	63585.2	76013.5	73415.8	79950.9	63298.6	61366	57187.7	72749	49316.8	97032.9	56336.4	66106.9	72176.7	73119	53185.5	69800.4	77986.9	66062.4	77454.7	66668.6	63509.4	37480.2
	PE(29:2)	C34H64NO8P	645.432	-7.76975	pos	H	9.67305	10.6839	9.22746	11.9738	0.323383	412	0.623772	305	0.310938	482	0.856665	270	9.91437	470	19.8013	275	2510.07	2546.3	3286.61	3194.16	2670.12	2945.46	2214.75	2263.34	2335.03	2478.32	2916.75	2408.9	2456.55	2191.61	2371.54	2753.01	2625.58	2575.5	2935.19	2431.94	2371.18	2457.92	3019.02	2466.82	2720.61	2292.48	2794.38
	Fucalpha1-2Galalpha1-3Galbeta1-4Glcbeta-Cer(d38:1)	C62H115NO21	1209.81	7.58461	pos	H	16.3732	12.4757	23.7374	12.349	0.0498123	515	0.454924	364	0.0871247	528	0.755021	322	1.55476	528	16.4379	347	9316.62	9463.21	9484.84	9245.25	7710.95	8728.59	8075.1	7362.05	8863.06	8033.24	8569.76	10403.6	11511.2	8712.59	12712.7	10353.7	10079.4	9117.63	11049.9	7849.94	7052.05	8305.03	8696.84	7674.66	15684.2	9262.91	12198.7
	[ST] (5Z,7E)-9,10-seco-5,7,10(19)-cholestatriene	C27H44	368.344	-1.24	pos	H	25.5303	16.0228	32.8022	27.4699	0.0240306	526	0.839869	223	0.97121	197	1.06323	189	21.7513	311	25.4883	190	67310.6	68383.2	69011.6	76621.9	47101.8	84677.6	76371.5	83871.8	53414.1	92449.7	46801.5	42183.1	76593.5	48805.9	73933.3	87107.3	61726.6	61637.9	76658.4	122551	75600.9	61843.7	106783	66760	54180.7	51645.2	39503.9
	Creatine	C4H9N3O2	131.07	0.22732	pos	H	43.0608	47.5598	24.035	46.5659	0.514023	340	1.23269	124	0.53728	399	0.97186	228	17.3713	380	27.3869	167	3.08342e+06	3.13285e+06	1.99636e+06	2.57904e+06	2.72618e+06	1.82852e+06	4.94721e+06	3.36244e+06	1.59325e+06	3.36534e+06	4.02289e+06	4.54919e+06	1.83289e+06	984641	4.06299e+06	5.01667e+06	1.79229e+06	1.94865e+06	2.61539e+06	2.65101e+06	3.87782e+06	3.44135e+06	3.19347e+06	2.47357e+06	2.44006e+06	3.21663e+06	2.76045e+06
	FA oxo(15:0)	C15H28O3	256.205	3.49945	pos	H	9.50431	9.45479	11.5163	8.17966	0.265294	441	0.1891	466	0.242163	496	1.14718	147	7.64665	492	21.1241	255	3210.02	3261.58	7018.63	6961.34	3501.88	3298.61	2784.23	2865.83	2753.29	3409.31	3235.73	3626.42	3756.98	3336.23	3117.94	3005.75	3038.02	2947.36	3311.37	3541.7	3617.31	2784.62	3943.93	3082.35	2992.47	3178.72	3812.08
	PG(36:0)	C42H83O10P	778.569	-4.07993	posneg	H	18.7747	26.3517	44.737	18.5941	0.371658	398	0.0954756	500	0.98203	193	0.856859	269	26.0316	256	15.03	384	19889.4	20215.9	27956.1	27231.6	21980.4	25059.4	19383.8	28650.5	21428.5	21388.2	17755.9	14912	18207.8	19621.5	18643.9	16376.7	15153.7	12991.1	28657.7	25792.1	43874.3	14579.7	26200.4	17291.5	10540.8	15778.7	19598
	SM(d36:1)	C41H83N2O6P	730.599	0.492481	pos	H	12.6436	14.7667	12.2811	13.5419	0.2736	437	0.601089	313	0.799484	267	0.847577	273	20.6631	329	19.432	288	1.46911e+06	1.49343e+06	1.82148e+06	1.75016e+06	1.23023e+06	1.40311e+06	1.4615e+06	1.58293e+06	1.76214e+06	1.44349e+06	1.43049e+06	1.24703e+06	1.14629e+06	1.56257e+06	1.59695e+06	1.7953e+06	1.43636e+06	1.29926e+06	1.57058e+06	1.51952e+06	1.67184e+06	1.52356e+06	1.52262e+06	1.5894e+06	1.37377e+06	1.25894e+06	1.85972e+06
	(25S)-3&alpha;,7&alpha;,12&alpha;-trihydroxy-5&beta;-cholestanoyl-CoA	C48H80N7O20P3S	1199.45	9.71124	pos	H	14.9916	18.8409	19.4519	14.5793	0.0881863	505	1.11942	146	0.950907	207	1.27177	102	22.0243	306	31.7844	113	7582.48	7708.26	5915.12	6389.26	8212.13	8167.48	6540.63	6268.05	8387.35	7714.4	8933.84	9149.3	8192.61	8690.83	5821.61	6121.29	6372.72	8359.92	6298.81	8027.78	5221.3	8239.54	7038.6	6633.31	8812.22	8984.25	10232.5
	N2,N2-Dimethylguanosine	C12H17N5O5	311.124	2.96984	pos	H	21.4699	17.8917	13.5805	20.5967	0.348973	407	1.53352	70	0.642639	349	1.27695	98	17.9007	367	35.6206	74	5432.4	5530.95	6321.07	5497.77	4405.49	4629.09	4920.69	5188.59	8176.88	3509.6	4656.93	6200.03	6134.13	4909.7	6457.94	6511.32	4920.77	4178.07	5859.94	6441.17	5563.05	5665.93	6786.38	5371.32	5634.11	5288.67	6596.9
	Stearoylcarnitine	C25H49NO4	427.366	0.135265	pos	H	25.5852	27.1753	25.491	27.8232	0.148117	485	0.333726	408	0.137773	523	1.14486	149	3.86841	520	22.3893	236	27284.6	27791.6	31454.8	30320.8	23226.9	21573.9	32441.4	33595.7	35546.6	32862.9	16993.2	20975	18906.5	24188.5	31127	23246.6	40015	29247	21230.7	36089	18268.9	23415.7	39889.8	35408.8	25182.3	20489.7	25058
	PC(32:4)	C40H78NO7P	715.545	-9.83908	pos	H	7.75759	8.55728	4.93366	8.15737	0.633786	296	0.201756	463	0.5778	380	0.451169	456	19.6989	343	8.65739	473	4850.78	4943.08	5640.73	5599.07	4857.04	5313.7	4603.58	5285.96	4703.41	4524.86	4312.97	4985.05	4578.11	5344	5086.19	4213.08	5252.19	4810.4	5207.04	4860.41	5069.53	4614.04	5187.2	4958.04	4621.67	5036.8	4930.45
	L-Methionine	C5H11NO2S	149.051	1.0723	pos	H	14.3108	19.1897	23.339	25.8301	0.0713563	509	2.12111	10	0.0680893	533	1.67194	22	1.36319	531	48.0712	13	733824	747995	1.05008e+06	849014	671836	823018	908847	626876	603365	786642	736143	692120	752571	833231	659557	561585	883926	773580	606570	1.02415e+06	763116	617893	649414	617389	671731	1.20537e+06	573201
	PC(34:1)	C42H82NO8P	759.575	-3.54244	pos	H	9.63105	20.7769	9.82553	17.3394	0.407964	388	0.613885	308	0.383152	454	0.904124	253	12.5689	437	20.5698	263	5049.21	5148.26	5388.2	5117	4841.23	4629.93	5286.35	6042.21	5560.74	5502.72	4895.98	4402.71	4137.1	5077.57	5291.36	4937.28	5034.54	4900.19	4972.79	4842.38	5464.46	5294.02	5772.75	5252.96	4678.2	4634.09	4608.27
	Formiminoglutamic acid	C6H10N2O4	174.065	3.68498	pos	H	28.5548	23.7867	50.4284	23.6358	0.16688	475	1.0656	154	0.33573	472	1.02327	204	8.67504	483	26.8061	175	7200.14	7343.37	7129.77	6352.32	4229.09	5826.44	9296.05	5476.73	11675.1	6287.81	5285.38	7047.28	6387.27	5922.55	7293.84	9343.43	9530.86	6081.44	9209.77	6778.43	4735.36	6555.24	7299.55	4220.48	19090.5	4433.15	8545.88
	[PR hydrox] (+)-6,7-epoxy-5-hydroxy-4(15)-hirusten-12-oic acid	C15H20O5	280.131	0.471155	pos	H	13.7394	10.3558	26.1789	12.5507	0.0357748	520	0.115385	492	0.17261	513	1.26505	105	3.37383	521	22.5884	232	23197.8	23665.4	25399.9	25598	19840.8	24601.7	23356	19663.6	20770	23430	22788.3	31392	23066.7	25618.2	24271.5	24505.3	18267.6	19240.9	19776.1	43425.5	23124.3	19304.6	24575	25955.3	20317.8	24393	25637.4
	Varanic acid	C26H44O5	436.321	5.24256	neg	H	30.7944	29.8626	25.0909	19.9217	0.238279	445	0.665959	292	0.236233	497	0.52867	422	7.19604	494	14.2537	394	4048.27	4135.28	4618.18	4241.99	4321.77	2900.83	4349.29	3755.67	1964.23	4015.42	4677.25	3276.61	3514.33	2623.2	4635.73	5782.04	6811.15	3781.74	3042.55	5384.11	5226.09	4327.49	3316.46	4223.66	2680.55	4231.51	2263.78
	N-[(3a,5b,7a)-3-hydroxy-24-oxo-7-(sulfooxy)cholan-24-yl]-Glycine	C26H43NO8S	529.27	-1.31835	neg	H	48.1087	63.7733	63.4707	69.9085	0.239242	444	0.661241	295	0.303399	484	1.11399	171	8.7643	482	24.7913	196	16751.5	17133.8	23545.8	21180.6	8402.74	12580.8	9748.88	11772.9	15483	27060.5	19173.7	9240.56	8548.79	28927	33553.2	19410.2	13866.9	35067.6	5905.65	9420.87	21538.3	33719.6	6019.65	8978.44	13460.3	10618	13805.4
	PS(18:4)	C24H40NO9P	517.245	1.25866	pos	H	36.667	40.1714	22.8216	38.6619	0.45509	367	1.23159	125	0.461423	430	0.980232	222	14.9297	414	27.5283	164	26295.1	26900.1	18693	23032.6	24442.3	17412.2	37308.4	29466.2	14583.6	28245.8	34888.3	37443.7	16439.8	11161.9	33428.2	40103	16913.1	17082.6	23254.3	21648.1	36112.4	28660.7	28985.7	20894.7	22203.1	26714.3	23641.9
	[SP amino(18:1/2:0)] 2R-amino-3E-octadecene-1,5-diol	C18H37NO2	299.282	-1.07919	pos	H	7.34671	9.27752	10.0803	9.38701	0.451127	370	0.996073	178	0.559857	387	0.883929	259	17.1657	386	23.659	214	4678.9	4791.19	5925.56	5690.79	4593.99	4656.74	4850.4	4439.64	4607.35	4368.83	4351.39	5554.72	4791.67	4976.62	4114.01	4887.63	4632.78	4178.54	4322.4	4701.53	4981.1	5038.68	3554.52	5015.77	5276.06	5381.84	4942.44
	dADP	C10H15N5O9P2	411.031	-8.23015	pos	H	22.7336	23.2059	31.2193	28.4907	0.00959348	533	0.0534908	517	0.142559	520	0.806031	293	2.37369	524	13.7318	403	7981.29	8176.76	24439.9	24948.9	9648.75	11499.1	10949.1	8093.12	5786.08	6979.82	8173.82	6776.07	7703.19	8472.89	6571.01	4952.4	8151.51	6883.33	8447.37	9433.32	13524.6	4623.75	8649.25	8440.89	5542.28	9052.9	4439.7
	Uridine	C9H12N2O6	244.07	1.93613	pos	H	28.7917	25.8277	30.2635	31.317	0.18936	463	1.24856	121	0.696826	323	1.04751	191	17.3068	381	28.8978	155	16992.7	17435.2	19561	16646.9	12115	12990.9	10279.7	16308	21932.6	13337.3	15053.7	23956.4	24259.8	11413.7	19787.9	15925.2	23544.7	10880.3	23130.7	16803.3	16767.2	25034.2	30080	16312.9	16888	14333.2	11884.4
	Vanilpyruvic acid	C10H10O5	210.051	-9.29566	pos	H	39.9529	45.254	37.0985	39.6679	0.0955609	501	1.19827	134	0.520492	409	0.955082	236	12.1316	447	26.7726	177	10404.3	10678	16324.1	12565	7126.28	17862.4	7022.58	11674.5	11642.3	7427.16	7300.04	7351.15	19898.5	9679.19	13276.3	7658.7	7337.36	5863.28	17718.8	14795.3	14143.9	7480.75	8468.57	7235.64	11585.4	14025.7	12784.3
	N-Heptanoylglycine	C9H17NO3	187.121	-0.591086	pos	H	7.94226	13.2531	6.75628	16.5108	0.751349	256	0.699316	280	0.893208	223	0.557815	413	28.3736	230	15.0821	383	8351.74	8580.3	9995.42	10519.8	7686.58	8898.77	7840.26	7701.27	8071.88	9180.99	8730.94	9803	8075.78	8799.26	7383.28	8293.44	8107.19	7485.83	8838.95	9024.1	8341.5	8645.15	8675.72	9060.09	7739.88	8044.84	9436.7
	Ganglioside GM3 (d34:1)	C57H104N2O21	1152.71	-0.396356	pos	H	13.5834	37.77	12.8652	24.682	0.416314	383	0.84673	221	0.699622	321	1.15366	144	20.0023	337	27.1848	170	11202.3	11513.4	5241.23	5654.08	9585.5	11282.2	10466.3	12990.3	9387.16	13639.8	10672.3	8636.77	11078.1	10780.9	12675.3	13486.1	10949	8857.22	12306.2	13412.8	13152.6	11690.3	12969.5	9974.17	9660.92	11624.5	9542.7
	N-Nonanoylglycine	C11H21NO3	215.152	0.906267	pos	H	34.5952	52.2129	29.6655	24.1808	0.224887	449	1.42526	85	0.412212	444	1.21758	123	11.1205	459	33.5691	96	9534.14	9804.23	8554.59	9919.31	9912.92	10285.8	14301.8	11793.7	7491.99	8555.98	6542.29	6633.21	5210.59	6042.85	12797.9	8017.51	16357.3	15438.1	13509.8	4645.72	8686.61	7327.5	5651.7	8561.31	10321.9	8318.3	11994.4
	PS(40:3)	C46H84NO10P	841.583	0.238252	neg	H	13.6246	15.6762	15.8429	12.3195	0.308782	420	1.22305	130	0.763967	285	0.989262	219	20.2475	335	27.6143	163	83043	85396.3	109890	101058	94877.1	77064.5	64544.6	88901.4	77109.9	63336.1	88234.7	95647.1	80621.1	98596.6	77559.8	76525.8	96540.2	104191	55351.8	83282.1	72781.2	97238.5	89784.9	99238.5	74179.3	84482.4	74051.7
	[PS (16:0/20:0)] 1-hexadecanoyl-2-eicosanoyl-sn-glycero-3-phosphoserine	C42H82NO10P	791.566	-1.55458	neg	H	29.2955	49.9133	37.0926	45.0108	0.0941166	502	0.835567	225	0.0896512	527	0.741782	328	2.12688	525	19.6389	279	7312.57	7523.54	11188.8	9497.26	5990.52	7164.45	4014.01	7166.75	8853.33	9636.56	6113.53	6596.46	9720.23	12068.3	5902.09	7137.95	4699.22	7449.2	4975.33	3854.02	6259.95	15792.8	8426.07	7446.9	6126.66	8248.2	6122.93
	Glucosylceramide (d34:1)	C40H77NO8	699.565	-0.533255	pos	H	14.0309	19.6542	28.3732	22.5175	0.0226701	527	0.266018	434	0.683393	330	0.928093	243	15.0632	412	17.859	322	99027.9	102022	106676	104720	78276.8	97475.6	106684	88664.5	96765	100371	102315	76991.1	92666.6	99537	134284	108530	104801	80405.7	108638	144523	106370	81184.2	156990	79631.1	111123	94886.2	49613.7
	SM(d41:2)	C46H91N2O6P	798.663	1.33143	pos	H	10.8525	13.4796	17.3126	16.5219	0.290215	428	0.0476698	521	0.796554	269	1.04588	193	20.7877	327	18.0147	319	496231	511242	622960	628185	398703	460819	466838	591076	411536	544267	569950	504017	486193	532163	495610	513702	476129	414304	529065	547637	711121	506163	547192	485042	489099	585623	428181
	Leu-Phe-Ala	C18H27N3O4	349.202	3.92989	pos	H	11.0325	8.01844	7.8674	7.83094	0.68274	277	0.80183	241	0.658035	339	0.751167	323	22.1264	305	19.5036	285	7576.11	7808.11	9135.26	8885.97	7361.52	7043.16	7508.04	7503.06	7698.9	6416.36	8970.92	8671.33	6758.89	9198.53	6809.05	6985.9	7563.76	7453.61	7396.82	7629.65	8201.24	8553.43	7861.44	7703.1	6245.25	8545.68	7302.52
	Acetamidopropanal	C5H9NO2	115.063	-2.31791	pos	H	51.8366	85.7859	67.4905	48.7603	0.0930796	503	0.820569	230	0.619574	364	0.711803	338	14.3998	420	18.9614	299	12304.5	12689.4	11319.3	11878.4	14530.3	22154.2	2476.41	9128.68	9245.55	7946.87	24224.4	9196.51	5216.46	10446.3	20687.6	9510.87	15193.9	14552.1	14665.2	8013.15	11665.6	11197.7	2988.58	27584.9	4504.63	5848.1	13079.8
	[ST (9:0)] (5Z,7E)-(1S,3R,25R)-26,26,26-trifluoro-9,10-seco-5,7,10(19)-cholestatriene-1,3,25-triol	C27H41F3O3	470.3	-1.17351	pos	H	6.43837	13.4173	6.96489	6.85204	0.894851	208	0.0872628	503	0.839702	247	0.618266	381	28.7965	227	10.643	442	8421.89	8689.64	9608.59	9507.79	8113.1	9240.85	7563.55	7413.53	8228.72	8669.59	8643.55	7791.43	8807.82	8913.14	8494.01	8992.26	8613.02	8054.98	9494.5	8164.05	9104.69	8231.53	7865.38	8677.12	8906.18	9088.95	9108.83
	3-deoxy-D-galactose	C6H14O5	166.084	0.417389	pos	H	6.85186	10.4738	7.67571	7.02338	0.859785	220	0.553567	332	0.808347	264	0.436635	458	27.6632	238	11.5743	426	7355.59	7592.11	8684.47	8842.03	7119.09	8049.6	7364.52	7168.8	6651.14	8473.01	7683.07	6647.92	7276.66	7592.37	7237.88	7524.5	6834.07	7448.91	7401.54	7453.24	8184.15	7605.82	7272.45	7704.94	7234.28	8848.62	7154.25
	GlcCer(d34:2)	C40H75NO8	697.55	0.435563	pos	H	16.2179	19.4389	25.1629	20.5728	0.171042	473	0.501057	351	0.369389	462	1.0087	212	9.5036	475	21.4404	251	11419.5	11794.4	11970	11483.5	8470.5	13338.2	13273.4	12028.6	9816.54	12885	11713.9	8305.07	12534.7	9743.07	12997.9	13574.3	9772.88	8280.1	11137.2	16801.3	13355	9492.05	12206.4	9535.62	11594.2	13177.3	10114.5
	GDP-glucose	C16H25N5O16P2	622.108	6.33232	neg	NH3	6.87795	5.69752	5.75713	7.51039	1.02085	173	0.130649	489	0.948313	208	0.292018	503	32.7749	191	5.1379	509	4144.36	4281.52	4845.1	4832.33	3824.82	4532.36	3641.72	4272.45	3905.21	4622.49	4170	4090.46	4390.19	4442.97	4041.12	4083.62	3859.3	4215.81	4788.24	4348.06	4085.55	4441.65	4083.63	3757.49	4002.43	4438.21	4403.49
	PS(42:3)	C48H88NO10P	869.613	-1.80262	neg	H	15.323	17.6672	12.8988	14.9934	0.487084	347	1.29946	109	0.730627	299	1.23149	118	21.5414	317	32.6835	104	46406.6	47971.9	64704	58441.8	43450.9	52861.8	39139.5	52998.8	49061.8	33702.1	60872.8	48543.1	39926.4	41751.3	53173.7	42117	45686.3	51690.2	31952.3	50688.4	45454.6	48962.5	48513.7	60128.9	45006.8	49345.1	43156.5
	N-Undecanoylglycine	C13H25NO3	243.184	0.719614	pos	H	19.7381	26.2277	30.7185	28.4381	0.104423	498	1.38127	94	0.499095	418	1.15151	145	11.7383	452	31.9771	111	25769.8	26700.3	42357.5	50995.8	29196.1	25819.1	29781.5	33197.4	15107.6	32433.1	25018.3	19347.2	26131.7	27592.2	27540.5	24855.9	18986.6	48664.6	27756.4	21421.3	26756.2	26001.1	13338.2	21741.9	27256.2	18850.1	25467
	13'-Carboxy-alpha-tocopherol	C29H48O4	460.352	-7.90523	pos	H	12.1603	10.7159	7.99894	10.2019	0.780831	247	0.945769	192	0.711631	310	0.871845	262	24.5059	279	22.9859	225	6760.83	7010.71	8901.72	8517.31	6353.29	5218.65	7998.95	6113.11	7158.31	6971.32	6763.78	8208.1	5933.19	7658.07	6553.57	6091.27	6869.14	6675.4	7602.8	7492.57	7184.72	6229.74	8236.11	6349.57	6220.74	7284.33	7065.28
	[SP (22:0)] N-(docosanoyl)-sphing-4-enine-1-phospho-(1'-myo-inositol)	C46H90NO11P	863.627	1.74602	pos	H	6.90897	15.5861	10.0827	15.9797	0.793213	241	0.764324	254	1.30077	97	0.613252	385	38.3071	145	16.6717	343	4500.18	4667.41	5388.01	5686.13	4505.08	4377.67	4317.34	3828.59	4378.65	4729.36	5067.11	4883.25	4319.59	4630.88	4453.4	4214.36	4797.11	4433.73	4064.92	4772.03	5055.54	4080.66	4301.18	4618.33	4689.24	5174.82	4800.64
	PC(36:4)	C44H80NO8P	781.562	-0.211909	pos	H	37.7984	44.4527	53.0369	51.8852	0.175059	469	0.156413	480	0.230048	499	1.60152	30	6.31986	502	29.0412	153	46520.6	48253.7	100417	101523	20331.5	78049.8	30294	41986.8	44214.5	64559.6	50480.9	73248.6	29308	62313.7	39916.4	43449.3	26615.2	18157	38629.5	43066.3	78110.1	29913.7	98333.1	63204.1	20167.4	25141.3	62065.7
	PE-NMe(34:1)	C40H78NO8P	731.54	-8.28279	pos	H	7.56739	7.43022	21.9515	21.2182	0.319117	413	0.177959	473	0.453264	432	0.146726	525	13.1644	433	2.93921	521	7557.85	7839.94	8262.47	8294.57	8268.65	8762.83	8042.51	7061.23	6960.1	7291.23	7354.02	7621.8	7069.26	7798.9	7078.45	6839.87	8103.25	13531.6	7740.82	7031.79	7257.94	8434.19	7245.51	7295.3	6816.99	6521.37	7126.53
	Ala-Ala-Asn	C10H18N4O5	274.128	2.82763	pos	H	14.8111	26.2557	11.8315	29.952	0.614844	306	1.70678	38	0.679226	331	1.40381	57	21.8306	308	39.4797	45	5701.27	5914.5	8432.18	6818.64	5285.26	5449.33	4886.08	7038.2	5754.94	5448.59	5293.85	5286.89	7501.78	5196.07	6875.94	5524.54	4574.99	5088.67	6181.38	5677.39	7166.82	5933.64	5913.71	5857.96	6426	4877.62	7015.41
	PA(O-42:6)	C45H79O7P	762.561	5.60193	neg	H	23.9683	18.1795	19.8589	22.3359	0.396131	392	0.877811	212	0.490736	420	0.756642	320	14.9258	415	20.2893	268	6611.22	6862.43	6765.28	6319.39	5317.65	10422.1	5780.66	5772.65	7687.45	7397.62	3904.84	8408.99	6343.81	6039.68	6270.31	7303.04	5297.01	6306.86	5322.57	9103.66	5472.59	6556.57	8476.15	7542.55	6891.96	4185.17	6096.05
	Glucosylceramide (d38:1)	C44H85NO8	755.627	-1.29219	pos	H	21.3998	15.4817	25.5287	23.5075	0.194675	460	1.32364	106	0.177733	512	1.10349	178	5.33444	508	30.5883	134	14610.9	15184.8	17072	15486.3	11862.3	17128.2	11633	15928.5	14402.2	13012.4	13785.6	10417	13671.6	16966.2	23229.6	14227.4	13678	12279.4	7181.59	18028.4	17912	14672.3	14298.7	14689.4	15996.5	14212.4	11724.1
	SM(d34:2)	C39H77N2O6P	700.553	1.18012	pos	H	9.1516	11.6831	17.9627	11.8839	0.355147	405	1.22476	129	0.64519	347	1.11167	174	18.0314	364	29.8425	141	1.00983e+06	1.05018e+06	1.15517e+06	1.08539e+06	842012	969874	1.0141e+06	1.0337e+06	981519	1.03175e+06	967015	1.07124e+06	1.12818e+06	915744	1.07508e+06	1.19653e+06	901098	724223	1.1421e+06	1.39666e+06	1.11778e+06	1.06311e+06	990071	1.10158e+06	744721	1.11642e+06	1.27908e+06
	Trihydroxycoprostanoic acid	C28H48O5	464.352	4.87706	posneg	H	36.5642	41.6741	30.6136	32.4126	0.305195	422	0.515663	345	0.28082	489	0.409937	471	9.00534	479	10.7492	438	13224.7	13753.9	16335.8	14880.2	16902.5	7092.48	15655	10034.2	7972.06	12861.4	14801.9	6920.58	11551.7	8675.18	16892.7	21435.1	21126.5	15132.9	9383.91	17984.1	21343.6	13322.1	13787.4	11014.3	7183.84	14231.1	6412.4
	SM(d42:3)	C47H91N2O6P	810.662	0.974237	pos	H	13.215	17.9231	19.6892	13.0039	0.309051	418	0.242202	449	0.953621	206	0.66177	359	24.6473	276	12.8297	412	1.63247e+06	1.6978e+06	1.9931e+06	1.94084e+06	1.29045e+06	1.69873e+06	1.30082e+06	1.81798e+06	1.61345e+06	1.49833e+06	1.73532e+06	1.5795e+06	1.9873e+06	1.64688e+06	1.53661e+06	2.02342e+06	1.49333e+06	1.08291e+06	2.0871e+06	2.0712e+06	2.23343e+06	1.97901e+06	1.75586e+06	1.63789e+06	1.15581e+06	1.74719e+06	1.75743e+06
	12-Ketodeoxycholic acid	C24H38O4	390.277	0.0821443	pos	H	4.75776	17.1571	13.6614	113.686	0.721592	267	0.60161	312	0.728053	301	0.58224	405	24.1999	283	14.6405	391	35807.4	37253.8	40703.3	53682.8	36110	35724.9	36369.8	35334.2	32896.2	34974.2	36660	36336.2	33716.7	39644.2	33631.4	36996.1	37102.2	36116.4	53693.4	36078.5	37596.2	33479.2	38444.7	35588.7	35053.2	35951.5	37365.8
	3-Methylguanine	C6H7N5O	165.065	0.582475	pos	H	17.5805	16.9689	22.3446	18.7259	0.311465	416	0.891634	204	0.387291	453	0.963748	230	11.5463	455	24.1578	208	7172.71	7467.2	8645.55	8090.22	6161.93	9034.52	6735.41	7414.87	10374.2	5214.59	6244.07	6872.84	7369.81	7519.98	6879.82	6374.7	7048.49	4937.41	6847.35	9282.21	8324.38	5791.09	11028.6	7083.77	6626.5	7334.2	9360.99
	TG(52:8)	C55H90O6	846.678	4.77731	neg	H	11.9893	16.948	16.0372	16.4543	0.467129	362	0.0480069	520	0.527875	405	0.119775	530	16.6097	392	1.27753	530	11839.9	12329.4	16434.7	16371.7	10680.2	12774.1	9889.77	14137.6	10415.5	10810.5	11482.1	11366.2	12570	12474.9	12994.8	14280.4	10043	12852.3	8699.79	13289	14659.7	15511.6	12187.1	13678	9587.64	13602.5	10455
	O-methylserine	C4H9NO3	119.058	1.65498	pos	H	25.6439	35.8005	33.0002	67.8307	0.184483	465	1.01594	169	0.704438	316	1.03486	199	17.4267	379	26.5667	179	7182.6	7481.58	10220.4	9225.79	5504.34	7221.76	6225.3	6992.21	7730.17	8062.01	8977.7	8911.68	8301.96	7991.47	9913.83	3324.26	4217.14	8748.91	4516.15	4200.99	4927.74	6410.27	8156.29	6395.7	12846.3	9644.41	10997.9
	PS(O-41:0)	C47H94NO9P	847.659	-9.2421	pos	H	20.0302	22.4891	17.6471	22.7474	0.475643	352	0.477292	360	0.552598	388	0.4043	472	17.2816	383	10.3005	447	7430.81	7740.18	7320.92	7699.56	7696.05	6481.21	6540.08	8938.44	6222.12	8343.31	9363.81	7216.57	9691.78	8872.11	6544.98	6347.5	4342.54	7290.47	10548.6	7428.37	8491.14	8941.05	8404.48	6068.4	7390.16	9363.82	6658.17
	PE(40:3)	C45H84NO8P	814.626	7.30687	pos	NH3	18.2778	16.6937	19.4544	19.8839	0.403496	389	0.976072	184	0.499638	417	0.974793	224	15.2175	408	25.1206	192	7922.67	8256.25	10866.8	10046	7241.47	8425.72	8352.32	10974.9	7195.76	4583.12	7662.12	7330.28	7988.67	8967.67	7286.8	7311.48	9674.46	6563.35	8311.1	10377.5	10244	6354.07	10002.1	9933.71	6459.69	5710.21	8036.71
	7-Methylhypoxanthine	C6H6N4O	150.054	0.521086	pos	H	24.0433	19.7587	19.2923	18.1894	0.489717	345	1.98923	15	0.712678	308	1.57312	32	21.1558	322	45.093	21	9505.54	9907.1	12959.6	10607.5	7735.12	8248	9746.72	8124.03	15304.4	6007.98	6915.86	12049.4	10496.6	9812.05	9258.08	10517	9356.77	8081.53	13171.4	9676.59	10997.2	8923.97	12269.3	9284.32	9273.58	9165.94	13563.7
	PC(O-40:5)	C48H88NO7P	821.626	-4.19107	pos	H	13.2728	21.1515	20.0625	15.7174	0.357169	404	0.351366	402	0.345878	470	0.359041	485	11.116	460	8.34425	477	56609.2	59002.8	76239.7	73237.2	53770.5	57764.9	45090.2	56236.8	51177.1	51209.2	72332.2	62255.8	43642.1	60642.2	62021.9	56829.5	62947	43239.5	71013.1	72021.9	54045.8	57162.5	73336.5	45630.8	68363.9	47643.9	45255.1
	SM(d39:1)	C44H89N2O6P	772.646	0.485255	pos	H	16.1463	20.2581	26.2262	22.986	0.284249	432	0.810612	236	0.323568	475	0.868068	265	9.75354	472	21.6961	245	233252	243163	302202	280638	216655	219733	245865	263127	204784	263838	238810	228415	219604	235546	330842	170957	194099	190909	252528	224476	314955	209979	227471	237410	227768	216792	201206
	PC(O-40:4)	C48H90NO7P	823.638	-8.87463	pos	H	15.3501	34.1727	25.9413	21.2733	0.171908	470	0.25714	441	0.483601	423	0.270417	505	12.1614	446	5.89066	500	31334.6	32684.7	40632.6	39468.3	32569.9	28864.4	26176.3	28492.8	28197.6	28434.9	42845.7	27831.6	28199.1	31928.9	40242.6	30127.7	33438.1	25730.8	37768.8	40556.4	23919	29311.6	37916.8	20783.6	43375.2	23821.4	22824.3
	1-Methylxanthine	C6H6N4O2	166.049	1.02997	pos	H	50.3103	68.2056	60.2002	56.2679	0.221435	452	0.177986	472	0.305737	483	0.48959	443	8.61207	484	9.13704	466	11240.6	11731.5	8327.89	7518.36	9194.91	11202.3	9377.52	13557	17872.2	4284.01	12302.8	7775.1	12262.6	5300.06	26583.5	10090.7	6325.3	4540.54	19519.7	17599.8	3650.83	4645.18	21776.4	14614.1	23575.7	12469.6	7221.33
	2,4-Dimethylaniline	C8H11N	121.089	-1.42237	pos	H	6.78577	5.67593	10.7004	6.83208	0.963974	188	1.16177	140	1.24209	113	1.83681	10	38.9261	141	42.3807	32	12381.9	12940.7	15635.7	16167.9	13150.6	13322.3	12366.7	11897.4	12395.6	12372	11928.3	14280.3	10788.6	11390.2	12333.9	12112.3	12627.1	12233.3	11926.6	12573.5	13945.7	11576.5	13473.7	12171.1	12397	11856.4	17090.7
	SM(d36:2)	C41H81N2O6P	728.584	0.786747	pos	H	18.7939	20.0588	20.3559	21.9052	0.432964	377	0.088648	502	0.908876	217	0.636092	372	25.0463	269	10.9778	433	712360	745363	872606	866669	528680	583194	682020	799972	823903	727964	636090	649038	606575	699576	738020	1.08561e+06	700034	529929	843151	941052	759037	831529	719469	774952	657959	702996	1.08469e+06
	PC(9:0)	C48H88NO6P	805.637	2.38422	pos	H	16.2016	22.9493	24.3428	27.2955	0.289349	429	0.245576	447	0.397323	451	0.355665	486	11.5225	456	7.3271	486	4245.54	4443.15	6002.52	5900.1	4572.32	4172.13	3291.86	3997.76	3769.02	3357.78	4401.18	3411.71	5225.01	4864.56	4722.59	3883.21	5522.86	3917.79	3482.7	5379.45	3804.4	4523.3	4815.88	3496.86	6298.02	5200.44	3694.18
	D-Serine	C3H7NO3	105.042	-1.03648	pos	H	5.45423	5.77138	5.64489	6.43246	1.51358	66	0.29375	422	1.46485	59	0.315256	494	50.4609	58	7.03205	488	12567.9	13156.1	12648.2	12558	11986.9	12012.5	13120.2	12987.3	13185.9	12648.3	11410.8	12061.2	12844.5	11499.3	12637.5	13324.9	13663.9	13733	13539.5	11876.4	12011.9	13171.6	13419.2	13720.9	13969.5	11821.1	13848.3
	Bilirubin	C33H36N4O6	584.264	0.361215	posneg	H	30.8703	35.7344	32.7573	26.2136	0.279642	433	1.64419	47	0.672627	333	1.39621	61	17.7922	370	38.7767	48	1.56029e+06	1.6335e+06	2.23516e+06	1.71781e+06	1.0212e+06	1.46765e+06	857353	2.56597e+06	1.26968e+06	1.19851e+06	1.74595e+06	1.16687e+06	2.05556e+06	1.86421e+06	1.72518e+06	1.21645e+06	2.12922e+06	1.49886e+06	1.4852e+06	2.36428e+06	1.55905e+06	2.89259e+06	1.89513e+06	1.5519e+06	903907	1.31765e+06	993439
	Coprine	C8H14N2O4	202.096	3.49048	pos	H	12.3074	11.5396	18.3847	16.3445	0.462881	365	2.55995	4	0.480458	425	2.05588	5	15.4612	404	58.9775	4	7761.69	8127.99	11224.9	9341.84	8278.25	6504.99	5930.43	6958.22	8953.87	7432.58	8684.89	7808.44	7004.81	7431.07	9294.77	8301.31	8318.32	6770.51	8227.67	10557.9	9063.18	8122.93	9791.88	8934.72	6144.72	7654.48	6716.02
	Ureidoisobutyric acid	C5H10N2O3	146.069	-0.097271	pos	H	18.0937	16.3091	21.6087	17.5346	0.368184	401	1.01501	170	0.363736	464	1.19202	132	11.6577	453	29.3992	146	6698.8	7015.73	15118.3	14073.9	7073.56	10117.1	6280.94	5618.38	6834.47	5640.34	6740.99	5767.04	7066.95	7716.71	5052.29	6500.89	6674.79	4277.03	7874.5	9871.78	7804.99	6105.45	5914.87	5215.34	6940.55	7546.58	9091.52
	PI(37:4)	C46H81O13P	872.542	1.01694	neg	H	22.783	25.9491	23.0515	33.8935	0.466705	363	0.881041	210	0.428855	438	0.703201	340	14.3093	423	19.3525	293	5293.94	5550.96	7722.26	7008.63	5009.11	5362.25	3696.15	5284.27	6332.78	4563.87	3521.99	5791.2	6004.64	5104.06	3616.7	7524.23	7009.98	5849.42	4382.27	4061.72	5180.85	8962.76	4875.85	5408.69	4575.82	7405.3	5216.3
	PS(40:2)	C46H86NO10P	843.597	-1.84584	neg	H	13.0971	12.1176	16.2835	11.6429	0.585347	311	1.27644	115	0.550103	390	1.22567	119	18.4953	358	32.3702	106	45789.7	48015.8	61617.2	57569.2	46629.7	47499	40859.1	38221.3	44378	35867.6	45781.3	41446.9	51382.9	50664.8	43006.1	59187.8	50341.6	49474.5	33785.2	40255.1	43051	66252.6	53700.8	56430.6	43508.3	48678.9	51108.9
	Asp-Cys-Gly-Tyr	C18H24N4O8S	456.129	-4.41693	pos	H	6.35974	11.7901	6.02434	11.2468	1.46078	80	1.81006	26	1.34099	89	1.49379	43	46.9775	83	42.0396	34	5529.95	5802.43	6435.15	5828.44	5899.7	5982.96	4957.9	4878.59	5976.03	5615.33	5569.33	5484.17	5466.24	5677.66	5634.6	5704.14	5042.72	5403.37	5774.53	6098.08	6087.84	5389.28	6265.92	5915.71	6471.37	5772.55	5931.76
	TG(53:9)	C56H90O6	858.682	9.76272	neg	H	12.5047	15.259	13.7273	13.8963	0.745998	258	0.0151733	531	0.684897	329	0.929737	242	23.4824	291	15.6216	373	6787.1	7126.78	9489.77	9460.82	6814	7478.25	6020.18	6661.65	8167.24	7890.53	5742	6671.99	6111.52	6917.37	5433.92	8018.71	6304.95	6818.33	6555.29	6979.87	6033.2	9377.18	7254	8794.5	7884.7	6676.07	6460.15
	trans-Resveratrol 4'-sulfate	C14H12O6S	308.033	-6.67364	pos	H	11.7333	15.3359	13.3102	15.6482	0.775787	250	1.09813	150	1.13068	147	1.13582	157	34.1621	180	29.1346	149	8568.66	9004.63	11288.9	10482.7	7024.97	8083.63	9082.15	8433.22	9194.86	8855.13	7320.89	8595.49	6737.57	10237.7	8662.68	9639.48	9524.91	7176.82	11841.6	9117.84	11003.6	8068.25	9374.8	9491.39	8091.08	8451.87	8884.23
	N-(nonadecanoyl)-4E,6E-tetradecasphingadienine-1-phosphoethanolamine	C35H69N2O6P	644.49	0.536506	pos	H	81.6526	29.3973	51.757	80.0623	0.38942	394	0.66303	294	0.629336	356	0.640355	368	18.0611	363	16.2461	354	7528.59	7914.5	8026.37	8043.47	5426.75	4370.88	6848.52	11601.1	4495.26	4840.58	6474.27	3982.29	27851.7	5532.28	5749.1	5471.89	5227.03	3874.76	13024.5	17493.9	11327.1	5442.64	6258.99	7996.57	4851.59	8324.76	4148.87
	DG(44:7)	C47H78O5	722.587	2.24285	pos	H	11.9704	21.9401	17.5024	18.0644	0.576852	317	0.648285	298	0.697974	322	0.550029	414	21.8249	309	14.4801	392	2855.33	3002.84	3496.26	3281.64	2455.94	2662.41	2525.75	3059.52	3020.97	2482.83	3464.83	3435.4	2672.41	2416.12	2879.14	3108.64	2935.25	2626.5	3693.63	2937.82	3131.91	4052.05	3715.61	2214.37	2849.63	2509.14	2762.94
	PS(39:1)	C45H86NO10P	831.6	0.681467	neg	H	13.6009	13.0264	14.9294	8.53383	0.719097	268	0.785684	245	0.656686	340	0.938526	239	22.5165	301	22.7444	230	3786.21	3985.33	4582.26	4745.49	3943.08	3789.29	3611.86	3622.97	4088.79	4066.12	3498.11	4131.87	3418.66	3280.2	3103.71	5210.05	3455.95	3175.68	4356.38	3722.89	3598.23	5267.39	3889.96	4903.24	4459.98	3354.57	4190.4
	3-O-Sulfogalactosylceramide (d34:1)	C40H77NO11S	779.521	-0.335074	neg	H	35.2339	21.8577	39.8177	25.2772	0.27749	434	0.256294	442	0.563955	385	0.474114	449	15.248	407	9.56504	458	16170.1	17023.7	20266.4	20967.1	15892.6	14900.1	17359.3	12088.9	7755.79	20348.4	9336.31	22325.2	14350.8	17236.1	16699.3	30413.7	11504.7	10122.8	12992.4	13299	18805.7	34805.7	20134.2	27502.9	12897.9	14149.9	16585
	PE(38:1)	C43H84NO8P	790.619	-0.693078	neg	NH3	9.725	17.7797	15.1811	12.5369	0.674828	282	0.433869	368	0.750492	292	0.684607	350	24.1781	285	14.9748	385	15489	16306.9	23469	22678.9	16418.5	15037.2	12977.4	16661.3	15354.3	14800.1	18126.8	13609.4	15157.4	17140.1	16771.8	16043.9	13259	20126.7	13022.5	19666.8	16083.6	14863.6	17716.9	18192.1	14487.3	16215.1	13672.6
	[ST (10:2)] (5Z,7E)-(1S,3R)-11-(3-acetoxy-1-propynyl)-9,10-seco-5,7,9(11),10(19)-cholestatetraene-1,3,25-triol	C32H46O5	510.339	9.29269	neg	H	41.0355	24.5072	30.6352	23.7534	0.505475	343	1.66916	42	0.461599	429	1.84413	9	15.5178	403	47.0988	17	19911.9	20986.9	23144.6	28153	18179.4	36640.6	9473.31	12491.1	14617.4	17204.1	31581.4	9600.98	16977.8	29902.3	16259.5	24151.3	21776.1	14664.1	22838.3	17922	15653.2	25642.2	29087.6	24468.4	35421.1	15035.8	20964.7
	PG(41:0)	C47H93O10P	848.658	8.86865	neg	H	16.2622	29.9444	18.1666	22.8336	0.529853	333	0.767916	252	0.704122	317	0.664192	357	21.4227	318	17.6249	325	5553.24	5861.11	7497.25	6804	4712.51	7331.41	5676.42	4353.86	6572.33	5519.27	4393.07	5454.86	4708.89	6905.78	5954.51	5474.19	5135.02	7732.7	3400.38	6426.06	4477.84	6795.51	5922.38	6915.85	5775.6	5725.5	5373.79
	PC(40:8)	C48H80NO8P	829.559	-3.92793	pos	H	7.41067	20.5602	17.2312	21.9179	0.67589	281	0.277103	431	0.810059	262	0.599017	393	25.5713	264	12.0109	422	13255.8	14018.8	9498.19	9293.49	13230.1	12524.1	12574.7	13089	14395.9	13379	12866.2	12379.2	12743.3	16066.1	13344	13503.4	12229.9	13796.2	12099.9	11653.8	15052.7	16586.2	13808.2	15926.4	11706.4	19334.7	11759.3
	Glucosylceramide (d42:2)	C48H91NO8	809.673	-1.82202	pos	H	23.7538	24.9727	36.6092	24.3426	0.190322	462	0.0138767	532	0.372041	461	0.518659	430	9.78854	471	8.17927	478	42566.2	45028.8	32258.2	32010.5	35451.8	68480.2	37098.8	49026.8	35984.7	31893.6	43458.5	32474	55075.4	49833.2	37331	36670.3	40581.7	32154.2	32139.8	89359.5	48553	39695.2	68954.5	34039.8	35971.5	42979.1	25552.5
	PC(44:8)	C52H88NO8P	885.62	-5.14089	pos	H	13.9351	24.4422	34.8785	20.5411	0.102419	500	0.630504	302	0.73512	298	0.497558	437	17.1867	385	13.3709	407	3475.38	3677.73	4204.43	3944.13	2648.58	4467.24	3201.88	3927.85	3745.96	2978.34	3283.75	3397.37	4123.73	3623.55	3527.74	3287.06	2966.87	2447.07	3420.68	4325.2	5649.25	3335.68	6671.33	3009.34	2890.56	2796.94	2223.72
	Val-Gly-Ser	C10H19N3O5	261.133	3.24697	pos	H	26.7825	28.4739	24.0042	33.7639	0.533018	332	0.574015	324	0.486672	422	1.42598	55	16.4183	395	29.6425	143	4438.83	4698.36	5721.34	5362.8	2895.57	5652.68	2915.97	3757.38	3639.8	5274.81	6848.32	5226.76	2871.68	5027.1	5042.82	3663.25	4888.69	2944.43	5223.24	5226.91	7629.82	4313.72	4366.9	4308.28	4330.27	3447.54	4961.03
	N-Pyruvoyl-5-methoxy-3-hydroxyanthranilate	C11H11NO6	270.086	2.61256	pos	NH3	25.9944	46.3189	28.0588	31.1228	0.369466	400	0.826223	229	0.423926	441	0.764145	319	13.0679	434	19.9586	273	7803.04	8260.59	8837.79	7583.02	6438.31	6611.54	6376.65	7742.75	13373.3	6602.95	7154.52	6363.14	9423.96	9748.09	5938.37	9120.14	6545.83	5297.32	7157.06	8612.78	11215.5	8072.67	12346.6	7230.72	5182.34	6432.46	11566.1
	PC(32:1)	C40H78NO8P	731.54	-8.52771	pos	H	6.07315	9.35789	10.4882	8.42346	1.25913	119	1.08929	151	1.2903	99	1.56435	34	43.4649	104	36.8007	65	4410.46	4674.1	5582.67	5148.96	4349.65	4202.83	4441.47	4254.98	4135.79	4856.27	4854.44	4391.71	4368.18	4894.54	4110.94	4279.26	4195.87	4495.13	4859.17	4165.82	5783.64	4203.72	4426.69	4300.14	4444.54	4016.53	5390.51
	SM(d30:0)	C35H75N2O6P	667.559	-5.95117	pos	NH3	19.7085	14.8038	31.6564	13.657	0.120903	494	0.0771138	507	0.226812	500	0.518307	431	5.6171	507	8.74445	472	6326.38	6704.82	5072.37	5037.45	4900.24	6925.01	5011.46	6910.03	8159.81	6968.71	6223.51	5473.79	5131.12	5135.2	9138.13	6584.68	5681.29	6562.57	9071.18	6943.13	5747.89	7780.67	5130.29	6663.82	5426.54	7700.62	6361.85
	2-deoxy-20-hydroxy-5alpha-ecdysone 3-acetate	C29H46O7	506.32	-9.10784	pos	H	5.44631	9.36826	8.99586	13.7599	1.44463	81	1.56034	63	1.3637	85	1.24185	114	47.3169	81	35.2285	75	3339.17	3539.03	5321.77	4932.23	3474.48	3571.53	3088.46	3064.29	3437.83	3518.61	3493.58	3409.38	3335.65	3430.63	3414.9	3034.08	3135.84	3424.87	3631.26	3927.65	4230.06	3331.72	3593.83	3170.09	3476.85	3352.55	3228.49
	L-Serine	C3H7NO3	105.043	0.199024	pos	H	17.2549	16.4868	21.4002	24.8198	0.542529	331	0.725541	273	0.540762	396	0.575736	409	17.7825	371	15.643	372	183118	194106	199815	190202	165170	169959	219029	191557	154050	163863	216485	119032	232557	153661	189240	219538	186389	172550	163479	237298	209083	166034	169866	164741	283435	234513	153553
	LacCer (d43:1)	C55H105NO13	987.764	5.57224	pos	H	26.9875	27.7475	43.5539	26.0977	0.025201	524	0.415135	373	0.85912	238	1.40542	56	19.1663	354	27.8348	161	15111.8	16022	17138.7	17911.6	9968.65	17938.7	16600.2	21826.9	14096.8	12759.1	19860.2	9319.71	15035.7	10221.5	12801.3	21598.6	14425.3	6610.45	22341.7	21304.8	33616	15857.6	14841	9100.16	9707.39	15297.5	18370.2
	TG(52:9)	C55H88O6	844.666	9.94338	neg	H	16.8338	15.8143	12.5346	11.1345	0.87302	216	0.848381	219	0.797738	268	0.68056	351	27.5707	239	18.648	309	13281.1	14086.7	18822.6	17796.9	12671	16922.1	10440.4	14150.9	14780.5	14098.7	13606.1	12431.9	9166.82	16773.9	12151.6	14701.5	10759.2	13608	12245.1	14064	13147.7	18476.7	14945.1	16080.2	13760.7	14730.1	11987.3
	PI(32:1)	C41H77O13P	808.509	-0.894318	neg	H	62.8662	49.5584	61.1536	45.1745	0.21529	454	1.94335	18	0.221076	502	1.74597	16	6.5782	498	47.8027	15	6622.65	7029.49	7912.29	5080.95	7037.98	4082.2	3091	4805.79	5931.02	5196.23	2197.42	3989.6	10323.2	7552.39	3390.96	10210.5	18286.2	5933.17	2092.43	2499.93	3468.55	19534	6223.9	10338.9	4760.18	9263.4	7763.26
	LysoPE(22:5)	C27H46NO7P	527.299	-3.43386	pos	H	16.4051	35.8845	25.945	19.2628	0.3667	402	0.610999	309	0.352322	467	0.581652	407	11.3759	458	14.7147	388	4229.98	4492.74	6347.96	5646.94	4573.37	4003.93	5161.65	5092.66	4480.72	4625.91	2958.17	3258.46	4563.87	4654.77	3857.76	3164.62	4593.79	3899.89	3709.18	3736.41	3703.02	4005.94	6657.98	5088.68	2788.05	5433.65	2874.82
	PS(42:5)	C48H84NO10P	865.583	-0.10158	neg	H	22.8414	24.1047	25.813	30.2031	0.394425	393	0.164951	478	0.361343	466	0.431915	461	11.9064	449	7.97671	480	33143.6	35247.8	43849.8	45365.9	37725.6	24742.5	28198.8	32150	22440.9	43025.3	25959.8	42237.2	36619.8	47646.2	32398.7	32170.1	25552	31874	48086.3	38498.1	40953.5	37018.3	23110.5	26226.7	30546.8	49866.4	41979.6
	Glycyl-glycine	C4H8N2O3	132.054	5.23014	pos	H	12.6769	12.1956	7.44527	13.1634	1.27182	114	1.11813	147	1.16567	134	0.949018	237	40.7229	126	25.9386	187	2707.99	2880.56	2688.83	2532.52	3115.47	2465.09	2288.63	2429.05	2680.65	2630.08	2717.26	2885.42	2784.12	2326.98	3618.15	2740.76	2522.26	3070.57	2938.14	2715.29	3025.17	3022.51	3067.23	2869.86	2670.3	3242.96	2437.76
	SM(d40:2)	C45H89N2O6P	784.647	1.14194	pos	H	9.71901	10.494	18.741	13.1936	0.651292	289	0.99649	177	0.938934	209	1.39723	60	28.2738	232	32.9412	103	1.27814e+06	1.36077e+06	1.58504e+06	1.50988e+06	1.07375e+06	1.20111e+06	1.21602e+06	1.46734e+06	1.1676e+06	1.29935e+06	1.30008e+06	1.21583e+06	1.15649e+06	1.27402e+06	1.5223e+06	1.42444e+06	1.29751e+06	889412	1.53704e+06	1.6589e+06	1.85732e+06	1.30928e+06	1.34914e+06	1.35476e+06	1.05224e+06	1.26603e+06	1.26946e+06
	5-Hydroxylysine	C6H14N2O3	162.1	0.156638	pos	H	48.6715	78.474	24.3663	32.554	0.743781	259	1.40757	89	0.728524	300	1.19549	131	24.4681	280	33.0099	100	3809.05	4060.02	6445.25	4305.13	1912.54	3904.53	4089.28	2413.84	2347.65	4370.76	3476.35	9416.27	2772.26	3851.96	2576.87	5231.47	3153.9	2437.87	3987.74	4013.68	4565.86	3848.66	6103.53	5627.52	3387.19	4971.17	3539.09
	Ganglioside GM3 (d36:1)	C59H108N2O21	1180.74	-0.772472	pos	H	21.9377	21.1284	16.1528	18.0584	0.776901	249	0.0659943	511	0.707939	314	0.298736	498	24.3747	281	4.67499	511	5486.07	5850.53	4156.76	4107.79	4171.88	5162.39	5561.2	6308.44	5633.33	7185.54	5532.21	3329.13	4704.8	5519.96	8247.36	4927.14	5035.5	5811.15	4314.56	6225.19	6946.26	4892.51	7371.67	5186.43	5465.33	4791.92	5548.32
	PE(17:0)	C22H46NO7P	467.301	0.514418	pos	H	30.0938	38.0473	51.8354	42.7716	0.0689674	511	1.29007	112	0.0755906	532	1.13905	152	1.5094	529	30.9276	127	161234	172008	228410	189963	169521	144256	198826	190336	176905	156060	140823	90397.1	229953	185650	136703	50809.5	225799	164913	146884	169673	252272	98294.8	164409	196675	109267	194935	61389.3
	Valyl-Glutamine	C10H19N3O4	245.138	0.057459	pos	H	42.9651	40.6107	42.3389	52.3093	0.299729	423	0.548455	336	0.276738	490	1.13699	155	8.84734	481	24.1876	207	5497.7	5865.16	6899.61	6393.54	3128.85	4462.22	7468.33	4162.81	8495.84	5970.49	2771.19	2437.05	8895.86	8331.15	8158.1	3226.83	3961.43	9354.49	6422.14	5041.4	4907.83	2093.16	6590.59	8873.35	3697.01	4859.8	5193.21
	[SP hydroxy,methyl,methyl(20:0)]	C23H47NO2	369.361	-0.219115	pos	H	16.3862	24.727	8.92345	14.6479	1.09169	157	0.0686547	510	1.08434	164	0.359955	484	36.7494	157	5.80562	502	6219.58	6639.93	3443.96	3355.33	5145.63	4970.79	5287.09	5805.46	7430.28	5748.05	7116.58	5908.14	6649.28	6918.38	8358.07	6620.81	4895.98	6957.73	6296.3	6543.52	6745.1	7637.5	7269.68	6796.51	6351.21	7075.79	6517.16
	PS(O-40:4)	C46H84NO9P	825.585	-3.52348	neg	H	16.7567	18.4883	15.1937	14.1779	0.813418	233	0.736264	270	0.788245	274	0.588471	401	26.6597	252	15.9701	364	6910.6	7378.41	9267.37	8734.06	6679.78	7578.76	6841.47	6813.75	6155.07	4928.35	7219.1	9303.11	5448.17	5660.57	8036.08	8185.31	6988.24	7584.52	5149.33	8735.88	6413.89	7852.3	8786.89	8638.09	6586.65	6800.84	6951.9
	GlcCer(d40:2)	C46H87NO8	781.642	-1.22268	pos	H	23.4394	17.0679	27.3752	25.8744	0.485843	348	1.1267	144	0.633349	353	1.1589	142	19.2718	351	29.8099	142	19280.5	20600.3	22694.5	20776.8	15421	18028.7	14742.4	24272.4	17012.5	19533.2	18017	11752	20367	18492.9	30611.4	20079.4	22316.6	14350.8	17009.1	33707.6	24376.2	19593.3	20405.5	20073.4	19277.2	19237.3	12808.4
	Ne,Ne dimethyllysine	C8H18N2O2	174.136	-3.46702	pos	H	35.8723	35.4806	44.3287	41.3346	0.208793	457	0.113704	494	0.584016	376	0.598888	394	14.9168	416	10.5317	445	18215.1	19487.8	24029.4	25139.4	19575.8	17034.8	19671	14954.8	29016.9	27019.6	8805.63	30217.7	17524.1	11725	16080.7	11660.2	13510.7	39697	11396	29022.6	11855.3	22828	21911.3	13366	12818.5	14851.8	25314.8
	Uric acid	C5H4N4O3	168.028	0.718321	pos	H	29.1423	26.0593	28.166	28.2083	0.515743	339	0.45302	365	0.647099	345	0.363093	482	19.9371	340	9.33623	465	6359.54	6806.15	7644.49	7274.39	6054.25	3015.99	6537.06	5938.21	10185.8	5909.91	4301.89	6467.07	4009.32	7824.2	7774.71	8453.92	6201.64	6718.62	8249.06	5660.75	6649.06	6193.86	9355.2	8215.16	3840.18	6399.42	11182.2
	[Fv trihydroxy,hydrox] (2S)-2,3-Dihydro-5,7,8-trihydroxy-2-(4-hydroxyphenyl)-4H-Benzofuro[3,2-g]-1-benzopyran-4-one	C21H14O7	378.076	5.21877	pos	H	17.1283	19.1035	17.6236	19.6831	0.805465	235	1.27197	116	0.791118	271	1.09649	180	26.6341	253	29.9947	139	2835.55	3041.65	4289.01	3841.7	2571.45	2148.61	3042.3	3179.18	3130.69	2496.21	3116.28	2223.24	3977.11	2787.94	3050.79	2241.77	2896.54	3284.03	3676.18	3173.91	4218.64	2600.9	3453.09	2807.97	2339.54	2301.36	2637.4
	PI(24:0)	C33H63O13P	698.399	-2.57699	pos	H	8.53036	13.061	11.6781	9.0984	1.32073	103	0.656197	297	1.28915	101	1.03568	197	44.1523	100	23.3302	220	3103.3	3338.52	3549.53	3650.49	3231.11	3517.33	2608.9	3085.88	2978.67	3251.34	3477.91	2763.67	2994.31	2931.47	3177.03	2906.24	3419.09	3311.34	2697.54	4121.09	3543.06	3671.23	3351.32	2902.28	3272.63	3106.6	3085.44
	Symmetric dimethylarginine	C8H18N4O2	202.143	0.930062	pos	H	21.8466	16.753	17.6496	24.0798	0.803513	237	1.1618	139	0.880124	229	1.23545	117	28.6749	228	31.5108	115	22653	24381.4	30420.8	27747.8	16715.2	19853.4	15445.4	20668.8	26794.9	17741	19824.5	20976.9	31307.8	25268.3	22428.6	31141.8	26322	16674	19300.7	32037.8	30612.7	25445.7	28027.9	25777.1	21916.2	26774.3	25140.5
	L-Ala-L-Glu	C8H14N2O5	218.091	3.52108	pos	H	16.7298	11.3291	11.3727	14.0169	1.12514	152	1.3462	101	1.03302	175	1.22424	120	35.9475	162	32.9748	101	3057.46	3291.33	4855.18	4508.21	3139.37	3113.94	2718.72	2453.18	3480.38	2514.27	2972.18	2745.05	2966.5	4332	2717.8	2812.01	3781.6	3735.35	3354.24	3308.14	3862.86	3238.66	3656.9	3005.77	2543.19	3227.1	2820.53
	[SP (32:0)] N-(octadecanoyl)-tetradecasphing-4-enine-1-phosphoethanolamine	C38H77N2O6P	688.553	1.03759	pos	H	15.2994	17.9521	14.3125	17.1123	1.0089	175	0.351506	401	0.959481	202	0.742384	327	32.8953	190	15.2748	377	413966	445900	525877	511222	395955	402952	442181	448852	339093	515801	432166	381775	314938	417228	546891	397474	346251	408165	505331	450343	536544	395413	472701	418341	439404	490598	337609
	L-Asparagine	C4H8N2O3	132.054	0.540303	pos	H	15.2039	15.604	23.1888	22.5036	0.638931	292	1.68188	41	0.7254	303	1.36427	70	23.1803	294	38.5399	50	95007.2	102489	116739	101392	84320.1	116860	97158.3	90853.9	121510	86902.8	97156.6	63858.5	94761.3	98610	106683	80655.9	95763.6	89190.4	91616.3	130104	114938	106317	81054.4	92384	112602	159438	64699.6
	SM(d39:2)	C44H87N2O6P	770.63	-0.583214	pos	H	15.8222	21.7719	26.8573	21.7992	0.472032	356	0.306354	418	0.972067	196	0.77021	314	26.9641	245	15.3697	375	49083.4	52949.1	60051.3	58415	38651.4	40152.3	48326.8	61683.3	40416	53506.6	51586.6	61099.5	57399.2	47512.5	50942.3	48463.9	38343.9	33732.2	83452.7	56504.9	72990.3	56149.3	50255.6	45143.9	48926.2	60176.1	50990.4
	PE(36:1)	C41H80NO8P	762.59	1.12321	neg	NH3	12.1872	8.47217	10.0828	9.09919	1.34943	96	1.06287	156	1.23762	114	0.886773	258	43.2904	106	24.314	203	88112.4	95176.1	128153	123049	76826.3	106014	80082.9	81339.5	87566.1	87548.1	77611.4	93963.6	81276.4	95633	100067	105331	72203.1	94341	78625.2	105261	93047.3	112733	100318	98732.1	104614	87739.1	100440
	25-acetoxy-ergosta-3beta,5alpha,6beta-triol	C30H52O5	492.383	2.98744	neg	H	39.6774	40.7574	29.2039	33.6849	0.623122	299	0.643734	300	0.568782	383	0.519238	429	19.3662	350	13.8824	401	9817.89	10606.9	12783.1	11443.8	13728.8	5858.04	10987.9	6677.69	5706.54	9212.97	11256.3	4612.66	7260.54	7389.32	11865	15623	17453.7	12492.3	8184.83	12524	17945.9	10155.8	11009.3	8918.58	5988.23	9636.9	5390.47
	PS(44:5)	C50H88NO10P	893.613	-1.78793	neg	H	16.3474	23.9914	30.2172	32.0522	0.305351	421	0.592237	315	0.35157	468	0.472507	451	10.6473	464	12.5722	416	14820.9	16015.9	22001.4	20929.1	14675.7	12862.1	12437.5	17583.8	12481.1	18556	14124.6	15582.9	19317.8	16082.1	13884.5	14211.2	10872.9	14183.4	20647.9	17216.5	20834	18966.5	9996.75	12285.3	12790.8	25175.5	17540.7
	[FA hydroxy(18:2)] 6-hydroxy-9Z,12Z-octadecadienoic acid	C18H32O3	296.235	-0.786625	pos	H	7.57712	7.83022	10.4359	6.70488	1.55907	55	0.182301	469	1.44362	62	0.144231	526	50.4961	57	2.93334	522	7484.28	8095.75	8601.39	8643.63	8300.11	6775.98	7423.99	7567.19	7390.64	7582.22	7679.41	7222.31	6814.38	6513.13	7929.34	8619.12	7477.8	9406.16	8623.77	7363.61	7694.17	9423.08	6860.79	8092.94	8967.55	7584.94	7885.98
	PC(O-44:5)	C52H96NO7P	877.691	-1.10926	pos	H	19.9177	27.9759	29.2198	25.5212	0.471791	357	0.156578	479	0.504048	416	0.259114	509	16.1114	398	4.77748	510	124366	134681	167711	164617	81601.3	137587	122766	146873	118541	103085	174716	126999	83415.3	145674	119680	116572	139245	83000.1	219220	175451	117707	145431	166120	89474.1	111025	109264	98765.5
	PS(38:1)	C44H84NO10P	817.585	1.52284	neg	H	11.395	10.3872	17.8319	11.7732	0.950642	192	0.525506	341	0.959734	201	0.42477	465	32.2259	196	11.1062	431	145482	157600	191760	187234	148328	147871	126626	117245	124027	138073	169008	143675	143776	151985	140351	174918	165381	157244	131617	161807	122101	215088	156609	173612	197076	135563	188530
	3-O-(6'-O-(7Z,10Z,13Z-hexadecatrienoyl)-beta-D-glucopyranosyl)-cholest-5-en-3beta-ol	C49H80O7	780.584	-8.54139	pos	H	16.1629	15.9056	27.0441	20.6768	0.508462	341	1.1338	143	0.621955	361	1.12982	160	19.2699	353	29.3484	147	7812.4	8466.13	12582.2	11542.9	8312.86	8589.83	8505.85	10542.6	7520.64	6292.27	8905.16	5351.44	6813.99	7933.08	8462.04	7269.9	7061.51	6189.61	11320.2	10072.1	12902.8	5701.6	10715.2	6815.73	6057.24	7574.99	8667.71
	LysoPE(20:3)	C25H46NO7P	503.299	-4.1857	neg	H	18.823	28.1984	35.9575	35.3579	0.340949	409	1.35588	98	0.374014	459	1.36997	67	11.5802	454	35.6966	73	3206.38	3478.98	4499.21	3776.59	3411.92	2493.22	3817.78	3007.65	2876.45	2372.86	2503.27	3251.4	4115.7	2675.01	3940	4108.78	3108.98	2644.78	1983.5	2207.63	3463.82	4101.77	4062.78	6951.58	3307.86	3537.58	2782.45
	5'-Methylthioadenosine	C11H15N5O3S	297.09	2.35911	pos	H	21.8588	23.9226	33.2961	25.2343	0.479134	351	1.49278	78	0.467389	428	1.25886	109	15.3467	406	34.9254	80	4567.56	4965.67	7763.45	6626.45	4996.74	4749.42	6951.72	4682.09	3925.96	4520.18	3572.82	5968.13	3422.09	4662.5	3306.26	3746.85	4873.48	4865.2	6982.95	4207.43	6759.26	3203.39	3846.03	3605.52	4660.25	4095.57	9331.32
	PC(O-44:4)	C52H98NO7P	879.702	-6.93914	pos	H	20.9727	25.147	29.5089	28.67	0.473131	355	0.361577	396	0.514852	411	0.360179	483	16.3774	396	8.4571	475	24830.8	27026.5	33685.2	32599.7	14995.6	24979.1	24452.2	32458.5	23919.3	21745.9	33844.3	23149	16081.5	27729.6	25620.8	24811.8	29012.3	16967	39118.8	34855	26063.3	29605	34963.5	16479.2	23980.4	21123.6	17825.7
	[SP] (3'-sulfo)Galbeta-Cer(dOH-42:1)	C48H91NO12S	905.625	-0.878349	neg	H	17.6636	30.4215	27.0553	14.8093	0.516727	338	1.01654	168	0.636129	351	0.804305	295	19.6942	344	22.4047	235	5065	5522.06	6647.55	7148.29	6181.34	4968.82	4254.84	5611.22	4224.35	4566.12	4695.96	4370.29	4116.11	4632.9	7033.16	6336.02	4853.82	2930	5971.66	3783.9	6872.85	6973.45	6885.43	7300.82	4685.64	4228.04	7755.12
	PC(O-42:4)	C50H94NO7P	851.674	-3.73852	pos	H	17.2954	25.2717	25.6666	28.6973	0.591731	309	0.174293	474	0.539201	397	0.331514	491	18.3166	359	6.24629	494	32287.5	35216	43991.2	43530.1	25052	28017.1	32423.5	35030.6	30177.7	29102.1	42943.6	25560.7	24739.7	34904.8	38822.8	34016.8	38946.3	26687.9	45247.8	45642.7	29580.3	32461.2	43799.7	21396.4	41004.3	28378.5	22703.4
	SM(d35:1)	C40H81N2O6P	716.583	-0.385573	pos	H	12.6381	18.1779	9.81687	18.4188	1.49694	72	0.0744502	508	1.38925	78	0.370457	477	48.5155	74	6.04784	497	158640	173048	207440	206334	155705	149233	167291	168942	155643	192193	149388	142492	120267	171671	197432	146882	145186	181801	204319	171543	174221	160068	194432	158034	181726	189293	155917
	SM(d37:1)	C42H85N2O6P	744.614	-0.737875	pos	H	14.3367	25.5562	19.1158	20.0649	0.913899	203	0.42395	370	1.10893	156	0.590907	397	35.2588	167	13.1915	409	89314.1	97439.1	122351	116365	73471.1	66200.3	92226.5	107371	80326.5	94962.2	101755	91663.2	76766.5	101372	106894	90003.4	78072.4	92175.3	118576	77651.8	136102	88024.7	104912	92397.8	119264	104270	100100
	TG(54:9)	C57H92O6	872.697	9.15163	neg	H	9.39787	11.6978	14.1559	14.0346	1.28083	111	0.389386	383	1.29691	98	0.804645	294	43.8699	101	16.7426	342	27987.4	30542.5	43058.1	42240.7	25839.8	31775.1	25959.8	25247.5	31088.4	28991	24620	28971.4	25199.3	29528.2	32546	28391.8	25677.7	39295.8	21573.8	33665.4	27274.8	33412.4	31212.6	35565.8	32205.3	27425.2	29777.2
	GlcCer(d41:2)	C47H89NO8	795.658	-1.51295	pos	H	17.2775	19.3815	22.814	20.1683	0.708856	272	0.372753	393	0.776414	277	0.659878	360	25.1734	267	13.9755	398	9679.35	10569.2	11835.7	11425.6	8685.65	9794.48	7569.05	12138.9	8487.67	10445.6	10563	6179.29	11561.1	9976.9	12065	9212.08	9152.99	7405.49	10648.7	14326	11832.1	11228.9	10364.4	8810.29	12134	12130.8	6170.09
	LacCer (d34:1)	C46H87NO13	861.618	0.0323858	posneg	H	16.0089	24.9544	30.0642	25.0147	0.543366	328	0.525397	342	0.70939	313	0.655494	362	21.7014	313	15.2758	376	97281.3	106295	129286	121817	69448.9	74117.8	84504.8	97027.3	93083.5	118070	104319	93297.6	83473.9	102942	117197	111117	116058	83896.4	157032	112243	77876.4	112014	184757	87169.1	120999	83144.6	63854.5
	PG(20:4)	C26H45O9P	532.282	2.76998	pos	H	18.702	14.8791	17.3292	20.7269	1.04479	170	1.11284	148	0.962305	200	1.36953	68	33.3768	186	33.4919	98	3335.61	3646.33	4393.31	4065.71	2814.96	2141.21	4121.24	3403.48	3634.06	3801.53	3207.85	3227.07	3167.09	3968.32	2697.41	2740.69	4438.06	3333.07	3273.4	4468.4	4112.83	3453.45	3167.27	3388.84	3656.61	5371.7	3321.33
	TG(43:4)	C46H80O6	728.597	2.17112	pos	H	16.5949	19.6578	17.8903	21.4156	0.987718	184	0.563035	328	0.906201	218	0.8635	266	31.4146	203	19.3759	292	6108.65	6681.28	6853.59	6542.76	4610.22	6542.37	5690.79	7150.7	6641.22	5740.78	6852.61	4307.48	5205.86	6653.04	7790.4	5244.85	6982.09	5577.59	4722.43	8550.11	8490.84	5494.5	6179.05	7509.02	6926.46	5988.79	6113.61
	3-Methylene-indolenine	C9H7N	129.057	-4.89806	pos	H	16.0777	53.7459	31.9263	54.0519	0.563015	320	0.727581	271	0.522118	407	0.581872	406	17.5877	373	15.7724	367	8761.07	9593.93	10911.8	9216.92	8152.91	9942.58	6216.02	8996.87	7425.24	7719.32	8783.78	10410.7	8125.12	7810.03	8850.2	11919.8	9541.45	6777.09	7099.67	18394.1	7378.79	10774.9	8769.52	8511.67	9435.82	11420.8	12557.6
	Malonylcarnitine	C10H17NO6	247.106	3.5906	pos	H	16.8218	15.8238	20.7459	27.0771	0.8727	217	1.72948	34	0.882793	228	1.39272	63	29.5388	216	39.4843	44	3432.28	3763.8	4727.13	4020.61	2116.74	2920.91	3147.4	3083.57	4029.53	3251.62	3279.55	3520.88	3263.54	3876.66	4530.35	3707.41	3891.42	2885.36	2686.99	4362.1	4142.95	3269.92	3663.64	3614.58	2684.64	3284.82	5342.35
	[SP] (3'-sulfo)Galbeta-Cer(d18:1/2-OH-16:0)	C40H77NO12S	795.518	2.24561	neg	H	29.5088	29.3558	31.0564	24.7246	0.582425	312	0.0135819	533	0.685347	328	0.155758	524	21.5968	315	1.61683	528	32458.6	35597.1	44477	43862.4	30890	42821.9	25965.1	30759	19823.4	22241.9	25914.1	40458.4	27975.5	32691.8	47382.1	51171.7	23867	21361.5	24591.6	34750.8	47179.1	56749.9	49792.1	43240.9	26621.9	24672.3	44882.4
	3-O-(6'-O-(13Z,16Z,19Z-docosatrienoyl)-beta-D-glucopyranosyl)-campest-5-en-3beta-ol	C56H94O7	878.695	-5.23614	pos	H	21.214	26.7238	27.9796	23.4939	0.615817	304	0.280785	430	0.619556	365	0.259343	508	20.4586	333	5.9042	499	64047	70265.1	86080.4	83162.8	40093.9	62317.1	64295.4	75883.9	61404.3	51629	90546.2	67374.6	40810	74903.8	62322.1	64858.6	76171.6	47510.6	110878	88369.4	65526.2	76576.9	87506.1	45478.1	63432.1	55965.6	49071.1
	PS(38:0)	C44H86NO10P	819.598	-1.61085	neg	H	11.7546	14.2902	14.9222	12.1041	1.24006	124	1.55785	64	1.14444	140	1.29963	89	39.8626	131	36.2504	70	79127.8	86825.6	115577	104900	73360.9	83879	66348.9	83070.5	76388.7	72026.4	66660.5	91949.1	80563.8	93246.2	88653.3	86347.1	66167.3	106643	63407.8	79842.1	83020.1	109519	91460.7	94265.1	66781.4	94953.9	77924.7
	TG(45:4)	C48H84O6	756.629	2.32966	pos	H	25.9937	22.7049	26.8921	24.3436	0.673084	283	0.567057	326	0.637977	350	0.862308	268	21.5495	316	19.3907	291	3942.22	4334.66	3365.92	3191.88	2251.9	5471.09	3279.38	4587.67	3235.67	3795.56	4275.15	2351.92	4154.15	5066.53	5618.47	3408.3	3753.07	3546.23	2357.33	6411.87	5882.37	3168.96	5515.58	4117.74	4329.81	4351.83	3015.67
	PE(35:0)	C40H80NO8P	733.562	0.323017	pos	H	5.60075	13.5588	16.7431	10.4802	1.27188	113	0.194469	465	1.25704	109	0.291614	504	42.8417	113	5.70741	505	596035	655543	726590	731118	569830	648044	598830	627391	612143	542299	595794	611706	535848	597314	619416	559295	630547	584774	796369	597144	763342	633170	876233	669200	481553	711265	520951
	PE(43:4)	C48H88NO8P	837.619	-6.67263	pos	H	15.1981	22.3163	25.94	20.5951	0.73796	264	0.539115	337	0.97755	195	0.502468	434	30.1736	210	12.6337	414	6996.34	7698.51	10151.2	9617.8	6211.63	6311.11	6346.85	7607.01	8168.96	6528.86	6025.7	6252.28	5647.7	8307.16	6980.01	7082.01	9483.13	6022.8	8367.16	11878.3	9452.54	6717.58	11084.1	8596.3	5059	5716.46	6770.42
	3-Decaprenyl-4-hydroxybenzoic acid	C57H86O3	818.65	-8.99284	neg	H	17.3851	19.1924	16.9428	15.2848	1.10485	154	0.678178	286	1.01036	185	0.607371	388	35.1869	169	15.7868	366	9333.3	10283.4	14396.7	13541.2	10089.9	9845.72	7183.61	10285.6	7288.62	8314.25	10087.2	8696.28	7915.27	12876.5	10295.9	10981.5	7472.59	9545.88	7619.08	11206.9	10095.2	13470.2	10760.1	13011.3	8539.14	11112.4	8986.79
	PC(O-44:6)	C52H94NO7P	875.676	-0.978529	pos	H	26.8675	26.3253	25.9124	23.7602	0.774878	251	0.609641	310	0.808098	265	0.833321	278	26.6732	251	19.2516	294	60169	66389	74282.7	78840.5	37737.1	70069.2	45823.5	56119.3	52204.6	46959.8	75185.4	57402.9	104381	68542.4	53243.8	59834.6	54693	42990	98531.7	73301	57761.5	73758.5	95072.4	53406	50693.8	72356.7	51081.9
	Sphinganine 1-phosphate	C18H40NO5P	381.264	-2.28898	neg	H	30.2002	30.0263	33.6381	37.2163	0.467435	361	0.298743	420	0.658452	338	0.369459	479	19.6404	346	8.05695	479	12225.2	13503.9	11289.8	10993.4	14981.5	12289.3	9253.13	9867.31	10027.6	9081.03	18847.9	12012	20795.3	7861.16	10310.3	11613	11988.1	5340.08	10180.2	18424.3	20216.3	11040.7	11832.9	14536.7	14619.3	8899.54	9771.45
	PE(P-40:4)	C45H82NO7P	779.579	-4.52762	posneg	H	16.5879	15.7291	30.8996	21.1506	0.54328	329	1.03922	162	0.635086	352	1.07469	186	19.9778	338	27.4971	165	17296	19105.3	28454	26332.8	17584.8	19203.8	18599.4	24014.4	16285.9	14326	19897.6	12063.4	15583.8	17667.1	18801.5	15496.4	15324.6	13311.1	25916.4	23475.5	31593	11886.4	25011.8	15339.7	13878.6	14726.2	20126.4
	N-(octadecanoyl)-1-beta-glucosyl-pentadecasphing-4-enine	C39H75NO8	685.547	-2.96593	pos	H	16.1337	20.9587	24.7895	23.793	0.782719	246	0.134226	488	0.809712	263	1.0834	184	26.8015	249	19.4752	286	3816.49	4217.22	4356.41	4324.56	3766.98	3561.69	4512.56	3838.37	3324.35	4548.98	3571.32	3169.57	3085.1	3904.13	5349.6	3574.15	3407.55	3549.25	4723.2	5153.02	5172.89	2978.6	5460.41	3269.47	4091.67	4804.77	2989.9
	PE(P-38:6)	C43H74NO7P	747.52	-0.0273666	posneg	H	19.2879	31.0254	35.4839	23.6043	0.43877	375	0.287597	428	0.826304	253	0.973938	225	23.1994	293	18.8828	302	147249	162741	187173	177329	137021	147336	167892	169835	184336	134657	95242.3	168096	97719	131328	131211	186866	162697	112786	182442	110535	295459	162668	238835	149062	87554.6	141762	184910
	PS(40:1)	C46H88NO10P	845.615	-0.024142	neg	H	14.1219	11.2131	16.5687	13.332	1.28176	110	0.989035	182	1.19747	123	1.02269	205	41.5754	118	26.1036	186	75784.9	83859	103450	98256.6	68219.1	92619.3	73881.6	69275.4	74629.6	69703.8	98553.2	73332.5	65176.3	62359	78334.1	89851.3	69268	76356.8	74401.1	88710.2	72699.2	114818	80257	103256	92879.1	73673.3	98181
	[FA amino(4:0)] 2-amino-4-cyano-butanoic acid	C5H8N2O2	128.059	3.73929	pos	H	42.2949	36.1663	41.1611	38.3557	0.546832	326	0.325289	410	0.613631	366	1.01769	207	19.5216	349	20.0142	271	2.31624e+06	2.56461e+06	3.12941e+06	2.93807e+06	1.85019e+06	2.27303e+06	983142	1.68699e+06	3.05478e+06	3.01377e+06	1.30111e+06	1.12347e+06	3.82127e+06	3.46981e+06	3.77023e+06	1.37605e+06	2.38724e+06	3.66282e+06	2.83038e+06	2.18287e+06	1.4118e+06	1.46557e+06	3.0808e+06	4.23187e+06	1.99473e+06	1.98925e+06	2.70568e+06
	3-Methylglutarylcarnitine	C13H23NO6	289.153	2.46459	pos	H	45.1743	37.028	37.6929	57.7397	0.637169	294	0.226128	454	0.77258	280	0.208371	515	24.2536	282	4.48883	513	6175.51	6840.24	7005.29	7887.05	2993.37	4837.23	8492.17	9381.72	4390.81	3554.91	8391.53	4224.59	9020.82	4954.41	3815.04	12123.7	4101.31	3842.78	10690.5	7181.31	8039.29	7348.65	7781.8	4806.94	4571.94	5375.01	8951.41
	TG(54:10)	C57H90O6	870.682	9.92675	neg	H	16.8446	11.5201	16.8882	17.8085	1.21189	131	0.0782354	506	1.18716	128	1.12586	161	40.5265	128	19.7366	278	15044.1	16668	21560.6	21856.5	14407.4	19099.5	11923.8	13002	18841.2	17720	14818.5	14868.8	11256.3	18261.1	14307.8	14326.7	12739.6	17085.5	14611.6	17710.7	12495.5	18660.9	17707.1	19749.9	23696.2	15623	15302.7
	Galabiosylceramide (d42:2)	C54H101NO13	971.726	-0.912263	pos	H	17.7948	21.7692	18.0976	24.6792	1.09138	158	0.809772	237	1.05624	169	0.696171	342	36.0945	161	18.5813	310	8832.88	9791.93	11531.2	10686.4	6594.03	9548.71	5782.41	9485.93	9389.55	9504	11943.3	7962.8	7835.45	8914.31	9874.97	7667.88	10324.1	6904.85	11626.1	11248.5	8655.54	12847.9	12157.7	8892.99	10167.4	11060.9	7759.41
	PG(38:4)	C44H79O10P	798.537	-5.60047	pos	H	20.5257	25.2124	22.6849	20.4749	0.872465	218	0.750715	258	1.01827	181	0.639262	369	32.6767	193	17.0188	335	15921.1	17655	13666.7	14521.9	15427.6	18438.1	13879.7	18039.2	13936.2	17130.4	11696.7	14810.7	11860	16977.1	12185.8	23506.9	19085.3	11599.3	22604.6	15465.3	21749.5	18716.2	23467.8	17173.7	12777.7	17487.7	20196.6
	Glu-Ser	C8H14N2O6	234.085	-1.07425	pos	H	39.3677	25.1831	31.5461	28.4931	0.6912	274	0.839014	224	0.759263	286	1.2208	121	24.5712	277	28.3287	159	23034.2	25547.5	24414.9	22204.2	37966.8	31883	9820.3	11595.2	30146.8	28987.2	22685.4	15408.6	31196.2	28984.6	8893.88	22832.1	19044	24135.3	40001.4	28052.4	21013.3	42054.6	9221.09	23899.3	25223.9	24790.3	27037
	PE(38:6)	C43H74NO8P	763.516	0.774883	pos	H	36.9806	40.5584	34.9595	49.7186	0.579452	316	0.102096	498	0.586509	373	0.175733	519	19.271	352	2.77788	523	19307.1	21463.8	23747.7	25317	9717.49	21684.3	23031.4	22197.1	19960.3	12068.4	15664.8	36988.7	20807.4	19606.3	10916.3	25933.7	12415.8	10787.3	18295.6	16809.1	23753.3	28898.1	14339.9	30529.2	22295.4	25020.3	27878.4
	Glucosylceramide (d40:1)	C46H89NO8	783.657	-2.11172	pos	H	19.231	18.0625	28.8132	20.5346	0.651369	288	0.855492	216	0.720683	305	0.8084	290	23.2151	292	21.0231	257	30057.7	33416.6	33098.5	30909.9	31008.3	36523.3	23716.5	24051.8	31294.9	26479.5	26261.1	23680.2	28986.5	30210.8	41862.2	26860	39815.6	34473	17837.6	40616.6	25588.1	31283.4	37248.1	29584.7	47731.4	31619.9	19957
	Taurine	C2H7NO3S	125.015	-1.20698	pos	H	14.0528	16.9753	26.4122	38.6314	0.777538	248	0.372775	392	0.957801	203	0.466684	453	30.1746	209	10.4835	446	39943	44420.8	44024.6	47568.3	41166.2	49591.6	37235.8	47272.3	36766.8	34641.1	40878.2	33025.6	50538.4	35509.6	40329.9	34389.1	37914.6	35622.9	62390.3	51153.2	66916.8	41806.5	38300.5	44285.6	36853.3	52094.7	30954.8
	PE(37:1)	C42H82NO8P	759.577	-0.661958	pos	H	13.3843	7.75133	9.91302	9.87113	0.0291436	523	0.232518	452	0.108414	525	1.67156	23	1.80872	527	30.9952	126	3.19818e+06	3.55847e+06	3.64441e+06	3.72877e+06	3.02003e+06	2.89839e+06	3.64929e+06	3.42236e+06	3.60664e+06	3.25524e+06	3.04254e+06	3.03251e+06	1.98132e+06	3.56787e+06	3.13275e+06	3.47775e+06	3.48971e+06	3.23347e+06	4.07177e+06	3.54683e+06	3.65187e+06	3.60424e+06	3.9071e+06	3.78007e+06	3.1179e+06	3.14659e+06	3.10893e+06
	Cer(d32:1)	C32H63NO3	509.48	-0.859975	pos	H	19.9788	30.1101	38.5977	35.001	0.399823	390	0.249618	444	0.620948	363	1.25361	111	17.9873	365	23.5949	215	18845	20990.6	24312.1	25563.3	15174	17964.9	22234.8	26565.8	13823.4	21490	20531	16892.4	18188.6	16456.5	24331.7	17008.5	14323.3	15507.8	34061.8	19315.2	37721.9	14787.1	23176.4	18231.6	11828.4	18372.4	18195.6
	PS(40:5)	C46H80NO10P	837.552	0.162892	pos	H	13.3963	15.5583	17.8999	12.057	1.25916	118	0.0486665	519	1.18495	129	0.52345	427	41.023	122	8.58031	474	15369.8	17219.2	24636.1	24410	13450.2	15685.9	16910	14424.5	18796.7	15148.6	13993.6	14644.8	10652.9	18107.8	14641.1	16392	16959.7	12212.5	20709	16491.6	21854.3	15946.6	20591.4	16870.5	13744.9	13715.2	14440.5
	[FA hydroxy(2:0)] prostadienoic acid	C20H34O4	355.273	1.31845	pos	NH3	28.4541	41.3302	34.8664	44.6096	0.580326	315	0.962232	188	0.711176	312	0.778326	308	22.1712	304	21.4442	250	16353.4	18331	23438	19660.8	22983.9	17578.4	11391.2	19741.7	18444.8	15624.1	9048.18	17155.5	18972.9	21777.5	18216.7	6345.3	15314	18005.5	31002.8	13912.9	19268.6	16539.6	26920.9	13791.2	24275.6	15023.6	17063.2
	LysoPE(20:4)	C25H44NO7P	501.286	1.42095	neg	H	21.9669	23.8601	32.3098	30.7171	0.679411	279	1.5466	65	0.628638	357	1.39873	59	21.4063	319	37.94	54	23880.3	26774.9	38589.3	32390.9	19506.1	21465.5	24379.7	24030.5	16103.1	20839.8	17838.3	33757.1	31766.4	20889.7	28059.8	29898.6	21908.7	26934.4	15189.5	17844.6	29661	33965.9	20991.3	46296.6	20717.6	23823.5	23034.1
	Glucosylceramide (d36:1)	C42H81NO8	727.594	-3.37168	pos	H	17.3191	20.6167	20.8096	22.2079	1.12541	150	0.396695	380	1.04379	173	0.972925	227	36.2002	160	19.8505	274	12677	14217.4	14241.2	13766.1	9587.58	14189	10460.9	14347.9	13396.9	10519.5	12757.9	8878.69	11605.6	15676.4	15961.6	13229.9	14189.1	10694.5	11030.1	20725.6	17942.2	12824.2	14326.7	12609.1	15163.6	10968.9	13124.3
	TG(62:15)	C65H96O6	972.73	9.69658	pos	H	16.6688	20.3804	18.5818	22.8193	1.20101	134	0.554175	331	1.10245	158	0.49056	442	38.4365	144	12.5546	417	5334.41	5985.85	6803.85	6488.83	3911.29	5650.07	3758.49	5681.42	5222.42	6472.73	6640.9	4881.66	4356.82	5628.67	5551.46	5157.65	6433.81	4655.05	7325.14	6928.62	4545.26	7922.82	7459.56	5434.4	6249.43	5987.27	4364.97
	PE(dm40:6)	C45H78NO7P	775.554	3.45246	pos	H	25.4407	29.4026	34.7294	21.9565	0.619433	301	0.255374	443	0.84092	245	1.03791	196	25.6323	262	19.7478	277	24955.3	28017.2	28166.3	28431.6	26029.1	36161	26491.8	31579.9	20372	28131.3	17899.8	20048.8	16690.4	21003.8	20369.6	36668.6	22973	18036.6	30224.1	28553.4	49060.1	22958.5	44062.6	25288.5	16320.5	23414.5	32867
	4-hydroxysphing-8(E)-enine-22:0, ceramide	C40H79NO4	637.601	-0.261975	pos	H	10.5077	10.6287	8.45086	18.8017	2.10653	14	2.10402	12	1.91956	17	1.71893	18	67.8753	16	48.766	12	9893.1	11120.1	12651.4	10985	9059.7	9518.74	8430.65	8366.86	11308.9	9643.33	9078.73	10194.1	10980.1	11411.6	11371.2	9854.56	9391.82	12610.3	10702.4	11185.3	11463.9	12192.8	11935.1	11457.6	11168.8	10717	8680.78
	PC(O-24:0)	C32H68NO6P	593.478	-0.813647	pos	H	28.2511	22.6822	23.2771	41.1513	0.992026	180	0.212608	461	1.02291	180	0.807366	291	34.1701	179	15.1941	381	14988.1	16857.1	18580	18742.3	8670.36	13877.1	14799.1	16101.9	16547.8	12521.8	12926.9	7831.29	11306.7	17843.3	19301.6	21460.7	21656.3	14568.1	18751.9	17906.2	17983.4	16273.6	21427.8	16616.6	10588.9	14418.1	12158.4
	DG(44:5)	C47H82O5	726.615	-2.25875	pos	H	22.85	24.986	44.6514	34.4358	0.469676	358	1.63384	50	0.548328	393	1.35238	73	17.1134	388	37.8909	55	3488.32	3927.42	4615.23	3794.22	2607.75	4736.78	3788.5	4055.07	2252.39	4880.64	4067.94	2893.43	3900.58	2712.89	2827.99	3522.63	3101.53	3636.43	9169.17	3252.47	3100.1	3406.05	5211.48	2453.17	3153.56	4158.33	5256.11
	Se-Adenosylselenohomocysteine	C14H20N6O5Se	449.095	5.40517	pos	NH3	18.1047	18.5241	22.4458	22.1357	1.0108	174	1.70705	37	0.9215	214	1.53023	39	32.0369	197	41.7672	36	3991	4495.46	3568.43	3084.06	4492.6	4853.03	3512.34	3975.35	2903.48	3579.37	4298.18	2734.5	5301.77	4629.64	4093.34	4135.3	3374.07	3800.15	5133.04	4652.97	5801.05	4026.11	2592.73	3597.49	6179.57	5824.6	3665.63
	L-Palmitoylcarnitine	C23H45NO4	399.335	0.602411	pos	H	23.6788	28.1789	19.2117	25.9816	1.12621	149	0.184741	468	1.0265	179	0.870873	263	35.8089	165	16.0902	361	44723.3	50380.8	54426.8	52962.7	49664.2	39040	55207.7	52497.3	56195.2	45609.8	24811.7	49020.3	26747.3	50026.9	41069.5	33171.5	58341.2	56901.9	51078.5	37630.1	53687	42920.8	73096.5	53441	43001.2	41080.1	55928.3
	SM(d32:1)	C37H75N2O6P	674.537	0.870571	pos	H	15.8906	26.2502	30.7289	20.4081	0.747959	257	0.907943	201	0.788643	273	0.959241	232	25.9102	258	24.2238	206	1.00238e+06	1.12972e+06	1.34511e+06	1.21959e+06	920364	1.05499e+06	931609	1.23454e+06	854133	1.10768e+06	980768	856378	1.19135e+06	1.01204e+06	1.2935e+06	824221	769378	724264	1.47392e+06	1.17062e+06	1.88809e+06	880093	1.12648e+06	1.14762e+06	720011	1.09684e+06	927348
	SM(d33:2)	C38H75N2O6P	686.536	-0.0132878	pos	H	19.46	18.4558	26.5627	18.9318	0.838273	226	0.507404	348	0.896829	221	0.76941	315	29.4651	218	17.1723	333	11535.3	13003.1	14490.4	13895.9	8915.97	8130.67	13188.3	12491.5	8284.29	13985.4	11686.3	12892.3	11583.9	11083	15285.4	13506.7	8924.71	10758.1	14273.8	14657.8	17726	10050.7	11826.2	12570.8	11438.6	19657.4	15675.6
	PG(38:3)	C44H81O10P	800.552	-6.29835	pos	H	12.5617	15.7481	27.9583	16.6077	0.899751	205	0.586395	319	0.892057	225	0.462271	454	30.0671	211	12.3344	420	5289.74	5977.34	6769.43	7070.51	5602.56	6422.74	4625.8	6519	4678.56	5326.4	4837.24	4964.29	5051.99	6134.3	4535.27	4679.7	5388.82	3918.86	8415.63	5746.77	9937.51	4758.97	6872.34	5321.78	4566.63	5196.74	5788.48
	Leu-Gly-Ser	C11H21N3O5	275.149	1.41479	pos	H	23.7946	25.0573	29.3195	26.6349	0.767802	253	1.01138	172	0.702019	319	1.47448	48	24.132	286	34.4721	84	23615	26704.3	35683.8	31971.1	15429.4	23982.8	22664.7	21394	22506.6	24372.1	31950.1	21970.6	18260.2	36299.9	21250.1	17614.2	29300.8	18881.2	23166.7	31996.4	38845.9	27307.4	16145.4	23283.1	14949.6	39241.7	29392.6
	Sphing-8(E)-enine-16:0, ceramide	C34H67NO3	537.512	0.728282	pos	H	15.9866	24.1129	20.7887	27.2293	1.22582	128	0.742737	267	1.25701	110	1.14778	146	42.3071	116	26.1386	185	143484	162365	211266	196203	111022	154926	181948	161972	149551	166534	135608	119119	112986	131442	156050	168271	115864	139112	205052	175956	201038	133432	233070	167805	130976	140478	141845
	Sulfolithocholylglycine	C26H43NO7S	513.276	-0.49069	neg	H	41.0974	64.2741	59.8028	76.0624	0.275601	436	1.05882	157	0.296865	487	0.845614	274	9.03427	478	23.5334	217	28831.2	32648.2	36319.6	53394.3	22859.7	16717.6	12063.2	31006.9	21409.4	27121.8	54255.8	30454.8	44394	43921.1	31367.5	18268.8	20964.6	53820.8	11756.3	35017.1	24061.4	88399.9	28889.7	14115.5	43091.7	28153.2	23099.9
	Pantothenic acid	C9H17NO5	219.111	1.47158	pos	H	48.998	42.0505	47.6487	57.8191	0.508198	342	1.57846	61	0.700342	320	1.32298	82	21.084	324	36.8588	64	48539.2	55052.5	62105.7	48651.7	36744.6	32988.4	39431.9	53294.1	37594.9	37105.4	41605.1	125215	49696.7	31908.1	36758.5	64462.8	44204.4	42156.3	56824.1	50923	43821.2	112347	70196.5	47714.1	29211.9	106596	58361.1
	PG(35:0)	C41H81O10P	764.555	-2.72152	pos	H	17.8196	31.6673	48.5823	35.3214	0.114738	496	0.264082	436	0.565166	384	0.432751	459	13.3896	429	8.88775	469	12988	14731.1	18117.2	17525	12242.1	13095.3	14355.5	12617.3	13266.1	18842.8	13092.8	12165.7	8873.63	15725.6	10824.7	11413.4	12329.4	9471.27	13258.8	9229.59	21016	14683.9	29934	13785.1	5389.39	24043.9	6340.25
	PC(O-42:5)	C50H92NO7P	849.661	-0.16809	pos	H	20.0193	19.8058	15.1242	19.4655	1.50285	69	0.811667	233	1.43112	64	0.793782	303	49.5546	67	20.3628	267	2630.7	2986.99	3216.31	3445.67	2159.79	3890.04	2079.38	2745.45	2378.91	2387.94	2816.55	3071.24	2131.14	3418.9	2569.07	2238.24	2312.49	2644.58	2552.78	3753.19	2903.61	3160.8	3405.53	2906.56	2948.02	2680.75	2435.23
	N-(eicosanoyl)-tetradecasphing-4-enine-1-phosphoethanolamine	C36H73N2O6P	660.521	0.597191	neg	H	16.4683	16.4317	16.0138	14.8844	1.51467	64	0.699966	279	1.3802	80	0.631226	375	48.5111	75	16.4149	349	10543.8	11972.7	14563.4	13856.9	9561.21	13757.7	10414	10010.4	11165	8821.59	9201.24	10447.8	9986.54	9084.61	11762	14339.6	8517.99	9989.75	9722.3	15441.4	10410	13502.5	13899.1	14324.6	12256	10366.6	13523.7
	N-(2-hydroxydocosanoyl)-sphinganine	C40H81NO4	639.614	-4.69849	pos	H	15.8517	27.1278	25.1531	25.049	1.00555	176	1.60763	56	1.14073	142	1.49965	42	37.0582	154	40.3159	41	3269.52	3716.61	4360.17	3574.99	3106.35	3678.32	3900.92	3373.47	3420.04	3557.95	2450.48	3505.76	2285.9	2591.57	3065.68	3955.24	3612.03	2996.06	2867.03	4878.4	3466.54	3119.11	3911.96	2912.12	4879.94	2222.42	4061.53
	PC(38:5)	C46H82NO8P	807.576	-1.88286	pos	H	34.3862	48.5815	47.7029	44.6212	0.28691	430	0.444572	366	0.397742	450	1.47919	47	11.5039	457	29.4345	145	22219.5	25262.1	54557.7	50099.9	11852.3	37139.5	14452.6	22542.9	20290.9	34724.5	20556.8	26457.3	16480.1	31144.8	17365	20613.9	15233	8697.17	20338.1	25810.6	40964.9	18299.2	48407.3	35148.8	11732.2	21243	22880.7
	SM(d43:2)	C48H95N2O6P	826.692	-0.530233	pos	H	20.6944	30.424	34.1393	19.576	0.827655	230	0.619899	306	0.833504	249	0.495236	439	27.874	237	13.2331	408	101849	115820	171717	154340	118893	80611.4	110384	109815	106891	115081	101643	99771.2	84383.3	139287	123760	71428.2	62095.4	100522	222333	89783.6	132868	82614.9	180324	93410.8	93751.7	116243	101845
	N-(15Z-tetracosenoyl)-hexadecasphing-4-enine-1-phosphoethanolamine	C42H83N2O6P	742.598	-1.40571	pos	H	11.9824	22.0742	22.3732	22.6151	1.12662	148	0.182146	470	1.41041	73	0.370093	478	44.7136	96	7.01462	489	20806.9	23709.1	27952.1	27416.1	16989.3	16747.3	20237.1	22908.2	19543	24438	21815.9	20495.7	23056.5	21047.3	24366.5	21358.5	17487.1	18018.3	34326.8	27662.1	26547.7	24961.6	25659.1	20678.6	24712.2	29882	22126.8
	D-Lysine	C6H14N2O2	146.106	0.114274	pos	H	9.82261	10.3413	12.5185	10.4106	2.0783	15	1.60186	58	1.94002	16	1.2632	106	68.0226	15	35.9897	72	1.77616e+06	2.02689e+06	2.35301e+06	2.18235e+06	1.7559e+06	1.44199e+06	1.9979e+06	1.70496e+06	1.77402e+06	1.7883e+06	1.79618e+06	2.0165e+06	1.68263e+06	1.87328e+06	1.66992e+06	1.5288e+06	2.05971e+06	1.80947e+06	1.8467e+06	2.00358e+06	2.06726e+06	2.09515e+06	1.88337e+06	2.00613e+06	1.74399e+06	2.73156e+06	1.89859e+06
	N-Acetyl-L-alanine	C5H9NO3	131.058	0.75601	pos	H	27.7904	33.833	25.2285	32.3754	0.973288	185	1.06858	153	0.937581	211	1.26556	104	31.9748	198	31.2126	120	4135.74	4723.39	8377.23	7164.66	2853.06	3392.94	4119.73	3628.8	6282.44	3060.74	3388.25	4959.61	3732.07	3979.91	3618.4	3926.28	6822.43	2443.95	5651.13	4562.89	5143.05	4808.02	6936.27	4897.62	3348.61	5328.01	3127.47
	PG(43:2)	C49H93O10P	872.648	-3.2525	pos	H	20.4788	28.1844	25.4323	17.746	1.04805	167	0.744583	264	1.19855	122	0.794193	302	38.8914	142	19.7639	276	9380.88	10716.4	11425.6	12047.7	6477.95	10963.2	6537.78	8208.6	8647.68	6636.23	11516.9	11218.2	10462.5	11348.8	9625.87	11779	8528.63	7840.98	16301.9	12114.1	11375.7	12893.8	15247.1	10019.6	9099.34	10414.9	6955.82
	PI(38:4)	C47H83O13P	886.557	0.307679	neg	H	12.5237	24.2638	21.4737	20.0285	1.31951	105	0.927515	194	1.26388	107	0.764821	318	43.5524	103	20.8863	259	735007	840135	1.07443e+06	975957	679391	850322	561431	737544	640690	587273	873090	749132	802158	810414	762529	783737	717377	1.10608e+06	578477	791303	832565	1.23486e+06	739976	966341	691036	965665	737609
	PE(18:1)	C23H48NO6P	465.323	1.47674	neg	H	26.7182	19.3341	24.8766	24.9939	1.06108	164	0.721603	275	1.02888	178	0.748848	325	35.1089	172	18.7366	308	12431.5	14222.9	22214.8	20978.5	9652.16	13670.9	13244.7	11602.8	6579.83	15660.2	9059.68	17814.3	12625.9	11274.3	16692.6	15582.3	8149.38	13888.4	11235.5	13737.8	22181.9	19252.8	13040.8	17904.4	9042.21	14400	12145.4
	TG(48:4)	C51H90O6	798.669	-6.2783	pos	H	13.9547	18.8639	20.9185	22.6286	1.30905	106	0.693508	282	1.39233	77	0.57827	408	46.4091	87	15.3993	374	4842.58	5540.87	4311.6	4651.47	5373.21	5991.8	4085.33	4649.39	4835.23	4547.63	4485.54	4153.08	6183.04	4441.11	5569.21	4303.96	4335.06	6226.82	3967.94	5383.62	3852.32	6089.62	6055.56	4299.3	7919.72	6461.84	4575.06
	PE(P-40:5)	C45H80NO7P	777.565	-2.49996	pos	H	22.6211	19.9606	37.0639	18.7456	0.686426	275	0.345198	405	0.773406	279	0.922299	245	24.8437	272	18.4699	312	11506.8	13173.5	12990.7	12591	12349.3	16845.1	12647.5	15642.6	9797.45	13053.8	10165.5	9116.56	8903.88	10321.2	9535.04	13246.1	7964.66	8434.48	13488	15629	25030.9	9454.95	20435.1	12094.8	8083	10353.7	13804.7
	[SP (26:0)] N-(17Z-hexacosenoyl)-sphing-4-enine-1-phosphocholine	C49H97N2O6P	840.707	-1.87993	pos	H	10.7395	26.4094	22.5167	29.3494	1.35038	95	0.381008	389	1.45468	60	0.475833	447	48.3335	76	10.7233	440	13597.5	15573.4	22279.1	21359.2	12613.5	13199.9	13715.4	16084.8	15542.5	12107.3	13990.2	10682.9	13214.1	13879.9	12083.3	15143.3	14510.5	12276.3	17439.7	16472.1	20715.8	15640.7	23801.4	12388.8	12317.9	18208.6	13280.9
	[FA amino(8:0)] 3-amino-octanoic acid	C8H17NO2	159.126	-0.332095	pos	H	24.4455	22.2394	38.1646	34.3212	0.580981	314	1.72995	33	0.529629	404	1.3638	71	17.9701	366	38.9659	47	120847	138554	159572	130644	69791.5	129900	123009	139356	69095.5	123701	162992	85813.8	147465	134237	160724	111764	113165	142195	238537	133516	177514	112895	82205.8	64049.5	97882.3	134150	166882
	PC(P-36:4)	C44H78NO7P	763.551	-0.366637	pos	H	22.5612	31.8526	50.5046	34.9447	0.169666	474	0.292422	425	0.54165	394	0.410718	470	13.4811	428	8.74562	471	25743	29537.4	37613.2	36161.9	24132.6	26654.4	30136.7	24160.1	23907.9	40014.4	25431.9	22485.3	16363.6	34029.4	22145.4	20840.7	24356.9	19764.9	25265.7	18322.1	43651.2	25938.8	63406.7	28249.5	10883.6	47284.9	10912.5
	PE(41:6)	C46H80NO8P	805.563	1.43101	pos	H	18.306	21.482	20.9354	20.463	1.21483	130	0.462717	361	1.18891	127	0.818409	285	40.601	127	17.6542	324	1.96575e+06	2.25629e+06	2.28737e+06	2.38122e+06	2.02208e+06	2.79298e+06	1.68671e+06	1.61718e+06	2.10531e+06	2.22874e+06	1.28304e+06	2.0041e+06	1.71774e+06	2.03083e+06	1.7463e+06	2.31969e+06	2.0001e+06	2.24914e+06	2.12939e+06	1.64995e+06	2.37386e+06	3.16472e+06	2.32626e+06	2.47287e+06	2.06144e+06	2.6349e+06	1.82262e+06
	L-Arginine	C6H14N4O2	174.112	1.23966	pos	H	26.1108	22.5619	18.047	34.1374	1.33387	100	1.63478	49	1.21777	120	1.30035	88	42.65	114	36.9588	63	2.57124e+06	2.95301e+06	3.8609e+06	3.20158e+06	2.58047e+06	3.11079e+06	2.09218e+06	1.96822e+06	1.91427e+06	2.20534e+06	3.37559e+06	1.75114e+06	3.98888e+06	1.73594e+06	2.98812e+06	2.70753e+06	3.00761e+06	2.4745e+06	3.18248e+06	3.56841e+06	3.23007e+06	2.76755e+06	2.95971e+06	2.20822e+06	2.95469e+06	4.14307e+06	2.0739e+06
	SM(d40:3)	C45H87N2O6P	782.629	-1.53612	pos	H	26.8687	21.5175	28.5039	12.4974	1.04545	169	0.222259	458	1.02893	177	0.210823	514	34.9289	173	4.4982	512	108137	124505	126735	122056	87876.7	108447	79567.5	112087	94311.3	103924	109315	114049	199743	110776	110706	98183.3	76791.1	95778.2	204959	100282	178249	120014	131141	102273	91623.4	142634	156709
	L-dihydrophenylalanine	C9H13NO2	184.121	-0.27814	pos	NH3	36.3014	29.1575	21.1806	33.3446	1.16145	142	1.04223	161	1.09071	163	0.874244	260	37.7058	151	23.9011	210	68971.1	79480	82146.1	72393.6	59014.9	47358	56578.9	27760	84487.4	48907.7	33797.2	102231	114137	76564.5	75014.8	79412.7	91359.6	82270.3	97175.1	104787	104619	64776	72963.7	91968.5	54504.6	94650.2	64782.3
	PI(36:0)	C45H87O13P	866.58	-9.75819	neg	H	31.1044	67.872	38.3737	52.2961	0.74366	260	1.63097	52	0.753633	290	1.70479	19	25.0487	268	44.2351	24	4390.9	5063.72	8983.57	5500.31	4488.08	5233.4	4256.68	4656.08	2366.9	2564.34	3220.86	3574.66	3989.85	3993.29	4786.63	7238.14	6712.74	3665.16	2906.57	4497.61	4972.73	10195.2	5549.91	6979.84	3426.75	3772.58	5517.6
	PI(40:5)	C49H85O13P	912.57	-3.32358	neg	H	28.6936	19.8942	40.8829	25.7589	0.770761	252	1.46504	81	0.703396	318	1.28209	96	24.1983	284	35.0947	77	20469.3	23628.2	30475.4	26350.4	16423.6	20511.9	12990.4	18753.1	16856.2	22824	9716.62	25155.4	28557	32696.8	19662.5	21661.1	20292.1	24995.2	14579.6	14967.8	20602.7	53121.7	15808.2	21879.5	20525.3	28950	28039.4
	1-Hexadecanoyl-2-(9Z-octadecenoyl)-sn-glycero-3-phospho-1'-myo- inositol	C43H81O13P	836.54	-1.50717	neg	H	33.786	30.795	41.6919	25.8862	0.711255	271	2.06365	14	0.665828	337	1.88645	8	22.6376	298	51.4292	8	96329.2	111204	131662	95255.3	95721.6	113580	81186.7	86661.3	85652.6	62967.7	45233.6	82122.7	100143	98653.9	82777.2	135300	182279	113281	53379.7	78475.7	87224.1	245502	124370	124138	75841.4	101989	131830
	PC(42:7)	C50H86NO8P	859.602	-8.63734	pos	H	24.8575	26.7435	26.5255	29.7225	1.1408	146	0.3813	388	1.11975	152	0.498332	436	38.1396	147	11.1326	430	11283.6	13049	14670.6	14084.2	8192.29	6521.17	9448.2	12130.5	8632.51	13197.6	10945.8	12114.6	9826.81	11920.8	16117.9	16620.4	11017.6	9986.35	20641.4	16552.6	9298.52	13020.6	19261.4	12478.4	12963	10632.7	11459.5
	Cer(d38:1)	C38H75NO3	593.574	-0.334847	pos	H	18.6538	24.5421	17.3267	31.891	1.54023	58	0.52719	340	1.42789	65	0.450479	457	49.913	63	11.5862	425	25849.3	30007.6	36209.2	34647.6	17243.5	24568.4	32231.2	35666.2	24486.4	21833	28094.1	28422.6	19304	29523.8	25569	24491.6	24607.4	22616.1	28783.7	23543.9	33992.9	25646	33535.7	33250.4	29036.1	22074.6	39674.7
	Thr-Asp	C8H14N2O6	234.085	-2.84644	pos	H	49.5675	113.754	90.9178	126.146	0.311655	415	0.55708	330	0.325896	474	0.638515	370	10.1252	469	15.2552	379	14857.3	17249.1	14098.3	20160.8	14504.8	4816.39	33556.8	21550.8	21212.1	11211.8	6980.05	17968.2	12383.2	6132.42	14980	14262.7	13586.2	14195.7	16456.4	10805.3	6492.97	12697.2	70732.4	12025.7	14336	14586.7	13267.4
	PS(O-36:1)	C42H82NO9P	775.573	0.824304	pos	H	18.8297	18.4365	27.2443	16.1611	1.03647	172	1.32084	107	1.01419	183	1.11652	169	34.4832	177	30.7985	130	70451.7	81898.5	105009	94247.3	51575.2	88667.4	61017.4	82358.6	66529.9	81178.9	75359.8	50220.5	53157.6	72668.2	69506.3	70820.1	92812.4	46678.7	109897	107086	117706	74464.3	95508.6	66641.7	71715.2	62800	51151.3
	Cer(d41:2)	C41H79NO3	633.607	1.47324	pos	H	24.6221	23.928	28.9655	35.8208	1.04756	168	0.365333	395	0.95463	205	1.12404	163	33.2309	188	22.2986	238	41129.6	47832.3	59223.1	58755.5	23576.7	35026.2	45735.4	65993	32590.5	52837.1	45107.7	45242.8	35771.5	40395.8	35698.8	34380.2	42329.4	26529.5	49875.7	48759.4	59440.5	45897.1	54786	53445.2	33212.9	38218	47492.8
	PG(36:1)	C42H81O10P	776.556	-1.21847	pos	H	20.9712	27.4555	41.0654	21.9	0.679367	280	0.0631489	513	1.11885	154	0.942568	238	32.7701	192	16.2872	353	54857.7	63937.4	72330.2	70546	53347.7	62706.4	57542.9	70430	52627.7	51567.9	37566	47284.1	41392.9	48777.2	50668.6	83094.4	56144.3	39950.8	77876.4	53863	135509	58629.2	88946.9	57654.5	35098.6	51419.5	68122.9
	3beta-(3-methyl-butanoyloxy)-villanovane-13alpha,17-diol	C25H42O6	455.321	-7.27706	pos	NH3	26.472	26.4806	23.7371	39.079	1.23439	125	1.27703	114	1.12486	151	1.02189	206	39.3429	135	28.692	157	5769.3	6725.57	9369.39	7986.3	3719.18	9122.91	5915.33	6066.16	4915.2	4006.25	4032.31	5943.78	7472.92	5893.49	6146.09	4335.74	7431.55	8207.24	8991.66	6031.75	4828.49	5689.12	6994.51	5109.3	8667.19	6821.01	9470.74
	SM(d32:2)	C37H73N2O6P	672.521	0.481711	pos	H	35.1003	20.7622	41.142	25.2249	0.643696	290	0.737011	269	0.758958	287	0.711569	339	24.0135	287	18.202	316	76588.3	89453.4	94910.2	88839.5	56128.1	52977.5	78308.3	103163	54140.3	85945.4	68928.1	70740.4	157428	72409.3	70199.1	67261.5	58018.7	47822.2	116290	155144	139878	72406.7	67900.2	79801.7	54104.7	110508	83832.4
	GlcCer(d41:1)	C47H91NO8	797.669	-6.84263	pos	H	14.9903	21.8881	27.2181	22.6706	1.10884	153	0.357745	399	1.11949	153	0.306186	496	37.7632	150	7.44649	484	9190.98	10736	8907.39	9237.31	9984.88	11150.4	7158.76	8227.56	9630.25	8398.46	9219.32	7447.28	11986.4	8272.12	10633.3	8827.15	8546.79	13026.2	7832.71	9783.67	6537.55	13409.7	13722.5	7531.37	16553.8	11857.6	6857.69
	PG(20:1)	C26H51O9P	555.355	1.8024	neg	NH3	22.6334	17.2143	18.6812	17.0758	1.47169	78	1.64883	44	1.35207	86	1.48307	44	47.3608	80	40.3886	40	51189.6	59820.6	81131.6	71070.8	46160.8	50145.9	45594.9	46040.7	31891.6	56023.6	30716.2	65038.7	67730.9	60077	59535.4	63821.9	42687.5	67961.2	52081.5	49500.1	69353.2	85596.9	53601.9	71463	46115.7	67217.4	58053
	L-Threonine	C4H9NO3	119.058	-3.58259	pos	H	17.7006	37.4389	19.3372	43.3217	1.56841	52	0.261134	439	1.47607	56	0.894513	255	51.3565	55	17.2079	331	1.11142e+06	1.29969e+06	1.31585e+06	1.30785e+06	1.48523e+06	1.40183e+06	958567	1.17359e+06	984562	1.13397e+06	1.1857e+06	916345	1.36691e+06	1.0461e+06	806595	963926	1.02517e+06	1.18844e+06	1.84528e+06	1.26373e+06	1.43102e+06	1.24069e+06	913112	1.17306e+06	1.64831e+06	1.47623e+06	1.42974e+06
	Cer(d40:2)	C40H77NO3	619.591	0.915803	pos	H	25.8395	24.5028	31.2334	37.7496	0.940449	193	0.815967	231	0.900277	220	1.18424	136	30.7294	204	27.4597	166	57150	67018.6	83329.6	77641.8	30822.2	46424.9	64863.2	92607.5	50747.7	62708.8	63823.7	58956.8	37506.1	55389.8	60497.7	49790.4	68811.7	34797.7	73637.8	79621.2	100354	58093.2	82073.3	78992.5	41068.5	43134	59319.8
	PI(30:0)	C39H75O13P	782.49	-5.21721	pos	H	18.9098	23.032	25.8212	18.9569	1.32179	102	0.297581	421	1.24302	112	0.419026	467	43.0953	109	8.94242	467	6122.89	7195.5	5844.09	5624.74	7205.86	6739.24	7024.67	5985.38	3857.95	7894.34	5737.65	7808.4	5548.67	4528.28	6124.81	5181.48	5960.81	6552.3	9736.17	11084.3	5886.84	5748.85	6640.14	5584.47	10215.2	8140.46	6181.23
	PC(42:9)	C50H82NO8P	855.574	-3.90533	pos	H	21.7348	30.7787	23.4389	30.6217	1.24852	121	0.486304	359	1.27262	103	0.383324	476	42.9321	111	10.0028	451	5295.54	6223.9	4563.14	4845.56	4696.53	5904.01	5270.52	5349.29	5538.48	5376.17	3139.99	5527.1	3465.82	5741.96	4700	7947.02	6185.18	7477.89	6735.36	5093.34	5286.65	9279.89	5985.53	7524.57	5088.73	7142.42	6048.96
	beta-Alaninebetaine	C6H13NO2	131.094	-1.70193	pos	H	24.8577	27.7255	48.6129	24.4393	0.727055	265	0.401683	379	0.86023	236	1.56608	33	27.3275	241	30.6175	133	8341.2	9820.85	13941.7	13225.2	10857.3	7245.64	7914.81	6428.4	14490.4	7240.87	8992.98	7281.42	7650.02	7684.54	7020.32	8421.72	7207.2	6721.16	16815.6	5996.95	23891.5	8892.99	8172.62	8288.55	8283.26	9434.63	8197.75
	PI(34:0)	C43H83O13P	838.549	-9.18686	neg	H	33.2844	59.1551	41.5365	48.8112	0.848792	223	1.38894	91	0.774944	278	1.29833	90	26.7614	250	34.7003	81	5283.33	6227.53	10662.4	7011.99	6104.83	4710.17	4772.16	4567.84	4416.58	3634.94	2520.72	4241.05	6422.11	4879.27	4838.04	8880.86	8694.69	4782.51	3004.04	5174.66	4662.97	13799.8	6942.98	7480.64	4086.25	5649.31	7806.31
	Cer(d36:1))	C36H71NO3	565.544	1.49765	pos	H	24.2882	30.9402	26.9508	34.7873	1.23202	126	0.667949	291	1.15333	139	0.633698	374	39.9754	130	16.1702	358	32138.2	37947.8	50643.7	46680.4	20951.9	24523.9	43401.3	39271.8	42607.4	30788	32122.4	31430.8	17249.7	37615.6	30196.2	39213.9	28423.2	30610.5	55176.5	28919.2	38474.6	32153.8	46961.6	46444.6	34909.1	26405.4	59028.5
	PI(38:6)	C47H79O13P	882.524	-1.85108	posneg	H	26.7461	25.6347	45.5376	31.8978	0.738644	263	0.924868	196	0.689958	327	0.772331	311	23.5144	290	20.9982	258	9754.84	11566.7	12878.7	11591.9	11170.3	8632.81	7989.95	8172.94	10255.6	8933.48	3929.49	14184.3	10779.3	13656.6	7349.49	10357.9	11400.7	11583.5	8765.2	9454.66	10585	23980.7	8435.45	8434.74	10449.2	15583.1	21491.4
	PI(40:3)	C47H85O13P	888.57	-3.26868	neg	H	25.3028	58.0265	33.5126	55.9359	1.15199	144	1.52931	73	1.06082	168	1.43757	53	36.9031	156	38.486	51	98442.6	117029	241492	156765	90294.6	95769.8	68655.2	91982.9	69440.8	69527.2	115437	75847.8	139687	117943	116454	143291	85422.3	119815	66066.1	97201.9	104416	234602	108315	150550	91953.1	125407	121019
	PS(22:1)	C28H54NO9P	579.354	1.29933	neg	H	34.7261	22.8055	34.8086	37.519	1.00179	177	0.504962	349	0.91972	215	0.658312	361	31.8911	200	15.1421	382	20010.8	23801.3	32232	31648.6	15703.4	21119.1	25111.5	14339.6	10986.8	20038	12520.3	25108	20724.5	15214.8	24248.8	38288.3	16736.5	18066.4	20175	18640.2	21979.7	32865	21638.5	36285.6	17593.5	16341.4	41139.5
	Cer(d42:2)	C42H81NO3	647.622	0.361406	pos	H	18.2639	24.5562	22.7194	28.613	1.38297	88	0.717688	276	1.2651	106	0.973352	226	44.3162	98	22.7593	228	248622	296916	383633	357336	160492	286001	292038	340476	233310	285763	240614	262806	201028	269595	207632	221406	230920	168239	316450	328755	323944	269708	386706	330122	185934	206075	328135
	N-Acetylputrescine	C6H14N2O	130.11	-1.76429	pos	H	14.1921	26.424	17.9864	38.8408	1.9	22	0.528099	339	1.83499	21	0.582954	404	63.5208	21	13.989	397	4596.57	5501.66	6620.63	6368.5	3499.48	4776.16	4267.76	4932.77	5196.56	3446.51	5540.48	5031.41	4779.94	5350.87	4858.87	4125.82	3948.77	4181.87	5218.84	5769.22	5949.81	5354.34	4638.2	6423.46	4535	5570.53	5312.34
	Cholesterol sulfate	C27H46O4S	466.313	3.62011	neg	H	34.3178	33.4563	24.5904	27.7244	1.19182	137	2.18936	8	1.14025	143	2.12478	3	39.2063	139	56.8734	6	526146	631374	925654	668899	459272	550345	480025	358988	479108	263532	489430	612593	405373	680160	765313	950834	344928	751270	247245	629723	757541	820883	508188	851466	475097	585240	683239
	PC(20:4)	C28H60NO6P	537.415	-1.96976	pos	H	26.359	22.7752	21.3271	26.0191	1.48651	75	0.0981791	499	1.36457	84	0.367462	481	47.8224	79	6.20816	495	5189.39	6227.36	7009.64	6982.06	4785.53	4189.89	3913.37	4562.19	5847.23	4457.62	4713.79	3800.3	3514.22	5609.92	7238.71	6732.76	8096.53	5477.36	4946.61	6871.65	5301.02	7477.51	7970.69	4969.04	5815.55	5727.5	3567.67
	PE(43:6)	C48H84NO8P	833.594	0.974309	pos	H	24.0681	27.1322	19.7562	28.0403	1.47487	77	0.219364	460	1.44327	63	0.960358	231	49.512	68	18.0206	318	1.35229e+06	1.62547e+06	1.85252e+06	1.90711e+06	1.2074e+06	1.75456e+06	1.38904e+06	1.22525e+06	1.41737e+06	1.29522e+06	740318	1.43059e+06	989059	1.60458e+06	926592	1.87454e+06	1.72527e+06	1.71407e+06	1.76729e+06	1.41626e+06	1.77157e+06	2.02067e+06	1.70158e+06	2.12604e+06	1.1729e+06	1.79058e+06	1.56588e+06
	N4-Acetylcytidine	C11H15N3O6	285.096	1.35202	pos	H	17.5001	23.0294	29.1317	30.3414	1.34428	97	0.245868	446	1.22501	119	0.992731	217	42.9386	110	18.8453	304	25247.3	30436.6	32538.5	32203.7	22042	21833.2	26875.2	27048.4	36667.2	17838.5	26194.7	26928.1	28227.7	20000.2	24718.1	25011.3	24830.3	19498.1	35221.2	32936.1	24145	25431	52749.4	30808.5	24190.4	34701.6	39433.6
	PE(P-35:0)	C40H80NO7P	717.566	-1.56081	pos	H	12.2882	23.4735	20.0399	18.0652	1.87206	27	0.0238992	528	1.70758	32	0.098249	531	60.2435	29	0.67054	533	34187.7	41248.4	42939.1	42526.8	29980.5	37006.4	28565.9	35978.5	35096.6	35621.2	42004.3	38132.4	26368.9	33505.4	35275.2	29876.4	37028.3	34824	51293.5	45026.5	41594.1	52805.7	56394.6	31237.5	35870.9	42413.9	28017.1
	PC(42:6)	C50H88NO8P	861.623	-1.54365	pos	H	19.2243	21.7556	30.7823	16.6422	1.2433	123	1.02593	166	1.23083	118	0.830986	279	41.9028	117	22.9718	226	18514.7	22425.8	26377.1	23978.5	13896.3	22878.9	17045.2	19009.4	22982	17583.2	14895	15593.4	25309.6	19825.5	16246.9	14167.8	21257.8	15344.2	17421.6	26555.5	36884.3	22911.2	28846.5	22076.1	17683.4	23281.6	12396.4
	PC(38:6)	C46H80NO8P	805.565	3.06614	pos	H	26.926	44.3256	31.4484	34.8173	1.12965	147	0.0811147	505	1.17389	131	1.27574	100	39.2656	138	22.4719	233	4179.6	5065.85	19497.1	19342.5	3366.39	5540.27	2818.2	3757.36	5667.6	5966.11	2619.23	4669.71	3239.15	4965.9	3967.74	4905.95	2851.26	3576.08	6106.75	3657.2	6207.3	7118.02	6136.89	7415.33	3865.56	5245.85	3753.27
	LacCer(d32:1)	C44H83NO13	833.589	3.51093	pos	H	25.2544	32.0718	31.9016	34.9482	1.28721	107	0.55869	329	1.2314	117	0.548827	417	42.4251	115	13.6486	405	12618.6	15295.3	18219.2	16998.8	10421.9	8067.98	9834.49	14476.5	9929.65	14607.2	13396.3	10853.5	14005.3	14999.6	20863.6	12096.7	10489.3	12261.3	28275.2	14773	15365.2	12871.6	21475.1	13084.3	15840.8	13770.9	9523.35
	PG(35:1)	C41H79O10P	762.537	-4.74924	pos	H	21.8538	28.2779	42.7263	32.0548	0.863871	219	0.39558	381	1.12828	148	0.514199	432	35.1275	171	11.5485	427	4671.19	5664.51	6386.43	6043.32	4390.34	3770.87	5448.88	5214.24	5064.47	5591.99	2845.84	4554.23	2606.68	4993.04	5007.34	6372.23	4865.37	3933.93	7507.52	4700.55	12147.7	4859.76	6329.25	6013.84	3090.88	4806.33	5268.61
	LacCer(d34:0)	C46H89NO13	863.633	-0.24813	pos	H	16.1364	47.7487	52.6558	23.4932	0.617132	303	0.879588	211	0.893031	224	0.714344	336	26.8137	247	19.5408	282	11144.4	13515.8	17013.9	14689	7691.62	14915.2	10381.3	12858.7	12822.3	9180.63	10270.6	10202.8	12390.8	11825.3	11528.2	9773.01	11036.3	6938.4	10945.3	15781.3	21572.8	11218.8	33878.7	10326.8	8772.09	11172.3	6835.5
	[ST Acetyl(2:0)] 17-(N-Acetyl-D-glucosaminyl)-estra-1,3,5(10)-triene-3,17alpha-diol 3-D-glucuronide	C32H45NO13	651.288	-2.14464	pos	H	36.392	18.8531	35.979	17.0225	1.12525	151	0.00206253	534	1.03092	176	1.11886	168	35.9	163	18.9217	300	6919.26	8449.21	16898.2	16836.7	4879.63	4167.99	6932.43	4623.84	7765.64	4852.18	5669.12	12321.1	4737.15	10523.6	5885.62	10180.1	7412	5062.07	13329.2	8799.81	10382.7	6102.98	10109.4	7095.84	5364.9	6086.86	15040.8
	PE(19:1)	C24H48NO7P	493.317	0.753067	pos	H	25.8008	44.8368	25.7367	46.7608	1.35194	94	1.16704	137	1.23196	116	0.922126	246	43.1884	107	25.8946	188	235927	288123	392524	324100	193559	277583	257613	277090	251118	318901	207683	173067	139325	348392	213897	148926	259896	284708	286330	319625	459794	246475	319271	264505	127833	303014	227520
	PC(40:5)	C48H86NO8P	835.606	-3.88528	pos	H	15.7219	24.0735	19.0469	21.5916	2.03854	18	0.0239899	527	1.88777	19	0.685865	349	66.3503	19	11.2931	428	17836	21850.9	24669.3	24629.7	16001	18365.5	16143.1	18116	18835.7	15612	14042	15352.5	16905.3	22089.8	16583.7	19136.6	24684.6	20610.8	20012	29711.7	29145.4	20080.2	25515.6	24718.1	14982	22893.8	17945.8
	[DG(16:0)] 1-(8-[3]-ladderane-octanoyl-2-(8-[3]-ladderane-octanyl)-sn-glycerol	C43H70O4	650.525	-3.5776	pos	H	27.5543	27.4982	28.0061	26.6779	1.39405	86	0.274002	432	1.2797	102	0.778357	307	44.7831	95	15.2246	380	6242.42	7687.68	7140.19	6853.33	4342.95	10884.4	5387.38	5585.57	6686	6369.71	5704.94	7537.35	3578.47	6197.42	5055	6381.04	7441.21	6641.51	7017.6	6771.66	9726.23	10793.8	9060.15	8749.01	6971.39	6284.33	3829.25
	PG(22:1)	C28H55O9P	583.385	0.402516	neg	NH3	24.0544	16.6022	21.577	21.0809	1.77746	33	1.76127	31	1.62423	39	1.59706	31	57.2144	38	43.4653	28	19485.7	24047	37215	31926.6	15378.7	25716.2	17011.8	17605.3	13558.7	20274.8	13374.5	26760.6	23551.4	19120	22369.3	25177.7	13414.5	21841.6	21960	20590.4	30807.7	34040.3	19455	33756.2	20640.1	25496.1	24470.7
	SM(d30:1)	C35H71N2O6P	646.505	-0.3067	pos	H	63.0039	30.025	55.6921	41.9343	0.73995	262	0.7808	247	0.789402	272	0.734806	332	25.835	259	19.0178	297	52913	65332.6	70094.6	64472.3	37296.1	39782.5	42196.9	80144.6	30298.9	54900.4	48899.5	33817.1	158998	43537.2	54995.6	28694.6	34307.5	28244.6	102710	95499.9	145965	42470.1	49873.3	55296.9	41089.4	71743.3	29881.8
	CerP(d134:0)	C34H70NO6P	619.493	-1.79811	pos	H	17.774	25.3501	25.2719	41.5545	1.59106	49	0.420547	372	1.47866	55	0.794923	300	51.6794	53	16.8485	338	3226.3	3986.11	4101.65	4471.86	2797.92	3447.14	3171.98	3500.35	3750.98	2889.8	3236.13	2675.48	2088.19	4219.68	2625.39	3629.23	3909.64	2595.87	5243.95	5638.34	4933	3929.38	4900.85	3452.92	2699.4	3788.45	2711.17
	PI(40:6)	C49H83O13P	910.556	-1.60062	neg	H	28.5625	30.2424	46.6124	45.9735	0.956895	190	0.7601	255	0.873527	232	0.602068	391	30.2999	208	16.4313	348	24486.9	30321.7	35375.5	32629.3	27169.4	22888.3	15836.2	25901.9	21746.7	23852.4	9537.95	30296	28746.8	40040.2	20218.8	25317.7	26777.9	27347.1	25444.5	22646.3	30830.5	65446	18444.3	20841.4	19284.2	40200.8	55022.8
	2-Hydroxymyristoylcarnitine	C21H41NO5	387.3	2.97699	pos	H	28.4639	35.4989	38.1467	34.038	1.05864	165	1.38724	92	1.09527	161	1.25011	113	36.6197	158	33.8134	94	6106.99	7630.32	9332.15	7516.57	4895.01	6985.73	5044.42	7085.6	9023.6	5162.8	2488.24	6756.74	4281.91	7824.5	6599.66	5042.46	8200.13	5750.45	10449.3	5166.86	7234.47	7131.99	13416.2	7350.44	6887.52	5589.22	11245.5
	2-Hydroxylauroylcarnitine	C19H37NO5	359.267	0.179952	pos	H	32.2932	38.7601	41.9413	34.7199	0.969758	186	0.922866	197	1.04199	174	0.924799	244	34.3544	178	23.7361	212	5723.35	7153.65	8528.12	7135.07	3122.71	6322.94	7032.63	7872.36	7880.26	4303.84	2768.24	5540.64	4280.86	7102.75	4921.52	4475.75	8778.99	6202.91	8167.77	5102.32	7506.59	6810.56	12311.6	4751.51	6629.26	4938.29	10888.5
	PC(40:6)	C48H84NO8P	833.596	3.32466	pos	H	34.348	49.7588	39.4295	47.8014	0.989457	183	0.0171508	530	0.988135	190	1.3488	74	33.3342	187	23.2144	223	13236.3	16563.5	33061.1	32853.4	7478.83	24490.1	8593.46	12870.2	10239.4	17742.8	9101.73	15307.6	10096	16690.6	11463.9	16284.2	11712.8	11754.8	16445.1	16263.1	23483	15462.4	27484.6	26487.7	6372.13	13058.7	17529.3
	Pseudoecgonine	C9H15NO3	185.105	0.30501	pos	H	23.2198	30.5446	21.6017	34.5927	1.85888	29	0.489894	357	1.80744	23	1.28913	93	62.4055	25	26.4086	182	21965.1	27592.6	31675.5	34829.6	16225.1	15573.2	21894.1	16415	31638.3	25649.5	22693.5	14834.9	22039.2	29283	26297.1	20433.4	22569.5	36948.9	19749.9	27501.3	27358.5	20466.4	29925.1	34064.5	21581.9	31941.5	24378.4
	PE(O-31:0)	C36H74NO7P	663.518	-3.57542	pos	H	25.2756	31.7244	29.7944	35.5566	1.49297	73	0.247041	445	1.36519	83	0.295469	502	47.9116	78	6.25222	493	3344.49	4227.38	4836.85	4764.58	2206.07	4007.37	2907.79	4020.05	3245.39	3242.46	4764.05	2214.58	4932.46	3129.54	3499.66	2494.64	2814.36	2111.43	4552.49	4650.27	7291.64	3528.26	4706	3723.48	4052.02	4276.67	2627.23
	Palmitoleoyl Ethanolamide	C18H35NO2	297.266	-1.62146	pos	H	110.198	112.136	92.6966	32.6873	1.03777	171	0.358139	398	0.982914	192	0.487771	444	33.7732	182	10.7324	439	89989.8	113771	101449	75508.9	57311.9	73150.8	69980.2	63426.8	110309	65095.4	64002.1	71220.4	32300.4	37348.4	53806.3	44511.2	427405	75745.5	110355	65430.8	81456.5	76272.7	88964.8	471091	66914.8	59186.1	83732.3
	PI(36:3)	C45H81O13P	860.54	-1.26412	neg	H	31.3091	54.752	42.9486	68.079	1.10053	155	1.22602	127	1.01075	184	1.18759	135	35.1458	170	31.2262	119	22152	28050.1	45190.5	32626.5	20934.3	24112.7	14434.6	13930.9	19462.5	15752.6	18213.9	17889.2	28013.3	23068	23026	40342.6	28795.4	23033.2	14032.1	20274.9	19084	54734.2	31018.5	35454.4	31258.4	24637.6	50279.4
	Tetradecanoylcarnitine	C21H41NO4	371.304	2.30876	pos	H	25.3997	38.1169	27.3644	33.471	1.63053	45	0.324494	411	1.50819	49	0.66767	356	52.8214	48	13.6801	404	21838.9	27669.7	27468.4	26051.7	28583.7	19220.8	31598.5	29898.4	23364.2	19360.8	11464.4	16964.8	18569	23605.4	20001.9	16927.5	24346.6	36659	37200.4	21391.7	32560.6	20525.6	42968.4	22725.2	26064.4	22312.7	27268.7
	LysoPE(22:6)	C27H44NO7P	525.285	-1.36615	pos	H	24.2924	38.0245	35.6915	24.4714	1.32696	101	0.34014	406	1.26067	108	0.829562	280	43.5643	102	16.7479	341	21311.1	27041.3	33611.2	30696.2	20195.2	18110.3	23402.6	31409.1	24392.4	21493.4	11521.3	22289.9	16000.4	23664.2	16410.9	19018.1	29136.9	24458.1	20524.6	14385.1	28739.7	32115	49293.3	39079.7	18297.1	36893	17690.9
	PS(42:6)	C48H82NO10P	863.561	-7.29771	neg	H	30.0386	31.3592	43.0537	30.0017	1.08599	160	0.770775	251	0.99083	189	0.749798	324	34.5156	175	19.1982	295	39525.4	50156.6	51789.7	46049.9	42557.1	39582.7	24509.8	28992.5	30251.8	38975	30848.1	31498.1	36564	37223.4	44307.7	63850.7	64669.9	33430.7	31814.9	38660.7	40439.7	97490.5	51976	61046.1	71143.8	37469.7	85758.4
	PE(36:0)	C41H82NO8P	747.585	9.43121	pos	H	39.4022	35.1604	47.9018	38.7175	0.521892	337	0.38489	385	0.538158	398	0.428192	462	17.4829	378	9.89721	452	24150.9	31092.8	36117.9	40026.1	28036.2	18016.8	27488	18022.6	36863	40306	10200.9	17826.6	20010.2	33907.5	30366	7818.92	25098.6	47171.1	54235.3	11834.9	30848.4	22398.7	42289.2	30946.1	31270.1	43476.8	3732.47
	Cytosine	C4H5N3O	111.044	2.79026	pos	H	42.4963	65.1092	81.2661	69.5373	0.164685	476	0.206778	462	0.150064	518	0.770464	312	4.34539	516	14.4743	393	15423.6	19883.3	17147.3	16700.8	10181.2	17280.9	20524.6	12656	11296.7	12329.8	24569.7	6374.08	14612.5	32032.4	12587.1	11338.2	14724.1	14136.1	6824.57	36786.3	22644.5	5940.88	14859.1	47331.6	6169.3	16343	9910.52
	4,8 Dimethylnonanoyl carnitine	C18H35NO4	329.256	-1.43429	pos	H	27.4521	37.5051	34.0623	37.383	1.39301	87	1.01476	171	1.31083	96	0.803154	296	45.4928	93	22.3677	237	5382.86	6946.38	8262.46	6989.63	7442.95	4892.1	5169.39	5815.16	5191.83	3987	3446.93	5846.05	6346.11	8596.77	5123.52	2856.23	5263.13	9248.98	7556.69	4013.15	8791.45	5859.23	12439.9	5460.13	6623.71	8081.21	5838.91
	3, 5-Tetradecadiencarnitine	C21H37NO4	367.272	0.179824	pos	H	45.3778	46.6566	60.5662	59.2839	0.683167	276	0.973274	186	0.777272	276	0.770247	313	24.8956	271	21.398	253	23000.3	29773.2	31741.1	26468.7	11333.4	26612.4	7816.4	22769.9	34007.9	13246.7	10842.2	23884	47183.8	28491.3	22652.6	20199.8	29963.2	23968.7	25225.9	16432.8	26073.6	43060.6	60113.2	21201.2	18230.6	18756.5	68443.9
	PS(20:2)	C26H48NO9P	549.311	7.90394	pos	H	8.36552	18.5272	13.7596	12.7765	2.98528	3	0.79186	243	2.76806	2	0.626279	377	97.7316	3	17.156	334	3464.63	4493.74	5310.27	4980.33	3389.26	3338.69	3081.03	3048.81	3657.88	3363.74	3751.6	3258.23	3779.31	3102	3715.18	3988.47	3565.99	3837.58	4505.94	5381.58	4700.12	4345.92	4642.09	5351.85	4560.82	4001.39	3497.44
	PE(33:0)	C38H76NO8P	705.532	1.33424	pos	H	25.1099	36.253	49.3188	42.9378	1.0561	166	0.289865	426	0.966366	199	0.539129	420	33.602	185	11.0437	432	298262	393841	372662	405594	298570	261480	344486	393323	258766	303209	344606	205970	424455	318797	269527	125022	329199	351490	576060	338012	566014	261134	394433	325904	287482	388308	161786
	PE(36:3)	C41H76NO8P	741.53	-0.875729	neg	H	45.2976	73.9927	54.9645	53.0177	0.995215	179	0.490592	356	0.968372	198	0.646741	365	32.9428	189	14.803	386	16221.1	21446.2	20756.4	17245.4	19547.8	13820.9	12449.9	14037.6	12511.5	14945.3	21264.2	6774.79	11592.2	10238	12409	25725.7	35557.6	23123	10226.4	18401	9185.74	53160.8	24269.4	34316.6	15025.7	11579.9	29150.9
	3-Hydroxy-cis-5-tetradecenoylcarnitine	C21H39NO5	385.283	0.983393	pos	H	28.2357	30.1224	41.5057	35.6115	1.18866	138	1.35472	99	1.13714	144	1.06941	188	39.0976	140	30.2532	138	6512.09	8615.12	9507.11	7637.57	6605.19	6443.92	3998.06	8662.77	7664.34	4410.77	3524.11	6879.04	5504.09	7472.52	6310.06	6646.61	10535.7	7126.86	9375.02	5543.96	8137.11	10466.7	13977.6	7137.7	7864.06	5691.66	13805.8
	Cer(d41:1)	C41H81NO3	635.62	-2.43648	pos	H	22.1417	26.4026	27.4034	28.4609	1.88316	23	0.423216	371	2.00675	13	0.756088	321	67.3074	17	16.1706	357	22335.5	29626.2	22327.4	23618.2	24430.2	24037.9	26304.4	22301.1	16025.3	22947.4	20621.2	35328.1	16087.5	22730.7	20777	22845.7	15925.5	29264	37648.7	18270.8	16277.6	26612.8	36138	21330.6	32945.6	26127.3	46397.6
	Cer(d40:1)	C40H79NO3	621.605	-1.34844	pos	H	18.2063	31.6156	19.3785	28.089	2.46402	8	0.509891	346	2.43153	7	0.590208	398	83.888	8	13.9556	400	39189	51982.1	40641.6	43067.8	35218	39965.7	48753	47099.4	28082.9	37428.4	36314.7	52449.8	28223.5	41374.2	33172.3	43435.1	37939.6	47672.2	56331.4	40177.6	46889.8	45074.5	58411.6	42569.5	51052.7	41726.9	73480.9
	PI(32:0)	C41H79O13P	810.522	-4.94732	neg	H	47.0205	41.2219	95.3593	42.4855	0.670896	284	1.83003	24	0.613499	367	1.64517	27	20.9566	325	44.9565	22	5612.79	7454.56	7494.3	5201.87	7751.99	3514.73	3202.44	4094.68	5017	3604.79	2016.55	8206.82	9099.01	8536.86	2128.91	6144.62	9647.81	7133.76	2744.88	3797.46	4848.69	31421.5	6801.36	4446.79	4735.94	7920.94	7884.82
	L-Aspartic acid	C4H7NO4	133.038	0.680105	pos	H	74.559	72.9931	50.854	40.297	1.24555	122	0.149067	482	1.1926	125	0.168195	521	41.0428	121	3.06616	520	12708.2	16994.2	4996.52	4596.21	4433.25	5667.38	9515.41	9827.37	27510	7511.51	11273.6	4104.49	10014.9	6396.39	38125.5	15966.7	14859.5	29124.3	19940	9820.91	17482.6	37239	7740.9	12903.5	16620.8	15528	7783.44
	PE(39:6)	C44H76NO8P	777.532	1.08996	pos	H	24.8412	36.5827	40.5019	38.8005	1.33717	98	0.172934	475	1.28938	100	0.22765	512	44.3482	97	4.35656	514	14279.7	19112.6	17037.3	16759.3	13196.7	16867.2	14304.5	13667	12214.8	13524.5	11146.2	12658.5	17521	20528.2	10913.5	8341.09	20753.1	16869.9	19671.6	14599.4	34023.8	20465.3	13719.6	18320.2	13539.6	32695.2	9056.36
	2,6 Dimethylheptanoyl carnitine	C16H31NO4	301.225	-1.45469	pos	H	37.8106	53.7145	63.1731	45.6745	0.935055	195	1.5914	59	0.868322	234	1.27988	97	29.926	212	36.1967	71	17123.4	23017.8	31934.6	20805.7	28396.6	10453	25138.3	20982.2	18475.4	12707.9	13684.8	12769.3	27359.1	14788.2	18238	6373.12	13238.4	27071.6	24833.6	13878.7	20903.6	11860.8	67092.6	16303.3	32366	24308.1	10139.5
	PE(39:5)	C44H78NO8P	779.547	1.1246	pos	H	29.1698	35.2358	51.9707	29.756	0.874181	215	0.0599995	515	0.926328	212	0.0838746	532	30.5652	205	0.736982	532	474938	638672	634604	619480	430433	440600	641941	418402	611352	426950	476671	442561	471541	829357	349402	283311	351670	424557	636297	338487	1.25079e+06	490061	1.01317e+06	765981	232096	1.16707e+06	226043
	N(6)-Methyllysine	C7H16N2O2	160.121	0.368643	pos	H	76.1494	67.774	61.7216	59.1906	0.895884	207	0.287319	429	0.871766	233	0.458119	455	29.5518	215	9.55632	459	214900	290831	340898	375462	114997	287442	232691	85411	222405	64093.2	114804	81320.8	108990	530877	178797	603053	168819	321198	250993	121806	96420.3	267126	683812	185114	498881	402437	46437.7
	9-Decenoylcarnitine	C17H31NO4	313.226	0.73057	pos	H	59.0249	39.2518	63.6446	49.8835	0.914843	202	0.873801	213	0.984894	191	0.719658	335	32.3942	195	19.5845	280	58318.4	80360.9	73184.2	62445.4	36862.5	65557.5	25951.2	41000	109763	29351.7	26744.8	48682.9	148951	77544.3	41426.2	48384.2	57921	57076.8	67166.9	47740.4	184165	78891	88680.6	67130.8	46881.5	51875.6	182927
	[FA (13:1)] 10-tridecynoic acid	C13H22O2	227.189	0.0343875	pos	NH3	31.518	51.7775	55.3477	57.7332	0.793674	239	0.992679	179	0.757541	289	1.03132	201	25.7191	260	26.2925	184	102708	142761	189273	149947	137821	131865	108142	48874	90912.5	111800	110854	70978.6	90956.3	180763	79691.2	83399.6	89145.1	42560.8	115162	120289	303510	36132.1	67048.2	156938	251061	194161	145411
	Palmitic amide	C16H33NO	255.256	-0.412927	pos	H	17.7588	21.2179	24.8114	31.2566	2.31793	11	0.886432	208	2.11259	12	0.856407	271	74.8007	12	22.1705	240	35220.4	49011.4	50426.3	46887.9	25960.9	38739.6	35117.4	38608.2	39136.1	30793.1	49500.2	31490.3	25808.4	38675.5	39384.8	29919	34731.9	53345.5	40723.9	54910.2	53523	48613.5	75496.5	57209	32642.3	40564.1	52206.3
	L-Acetylcarnitine	C9H17NO4	203.116	-0.45923	pos	H	24.484	40.8354	33.0027	25.9543	2.07441	17	0.0699589	509	1.89219	18	0.637544	371	66.8685	18	10.8351	436	1.54558e+06	2.19836e+06	2.39114e+06	2.2786e+06	994095	1.55019e+06	1.31656e+06	1.63379e+06	1.9292e+06	1.24272e+06	910866	1.85377e+06	1.77465e+06	1.32524e+06	1.66384e+06	2.349e+06	1.54862e+06	1.97922e+06	2.47313e+06	1.69636e+06	2.2314e+06	2.96193e+06	2.32018e+06	1.45794e+06	2.56549e+06	1.54052e+06	4.10897e+06
	DG(33:2)	C36H66O5	578.493	2.86787	neg	H	64.5021	46.4796	46.7981	58.7634	1.47491	76	0.371069	394	1.34486	88	0.296878	500	47.2311	82	7.39867	485	18060.6	25840.7	30705	29248.7	43378.3	8531.2	26299.5	6102.53	14368.4	9634.81	9643.27	11700.8	6712.38	18209.1	15056.5	38339.2	26812.1	32701.8	20285.3	25346.2	54622.3	23949.5	31150	16116.2	6935.99	43346.9	16212.4
	DG(38:5)	C41H70O5	642.521	-2.14118	pos	H	39.1591	67.729	94.4247	36.5809	0.969537	187	1.02507	167	1.01427	182	1.09559	182	33.7091	184	27.7469	162	10729.7	16193	17127.3	13169.8	4832.93	14723.7	8826.03	17822.3	5155.11	15927.2	17148.1	6813.86	9332.11	8223.82	9411.49	10980.4	10289	7923.67	67466.6	17971	14522	14946.6	13398.8	7855.29	14993.6	14705.9	8384.85
	Linoleamide	C18H33NO	279.256	-0.0422846	pos	H	111.132	116.083	106.004	34.7821	1.32054	104	1.12239	145	1.23544	115	0.887962	257	42.905	112	24.8735	195	222863	339258	342710	219464	124367	173959	142275	151681	229227	139390	218187	148816	95579.7	115837	169059	117651	1.07119e+06	231826	243773	216526	215384	214068	295591	1.54357e+06	127008	177117	218518
	9-Hexadecenoylcarnitine	C23H43NO4	397.319	-0.227941	pos	H	27.7981	45.6158	37.3592	37.9348	1.93183	20	0.31384	415	1.78825	24	0.250721	511	62.8063	22	6.0471	498	8983.67	13712.1	12309	11414.6	5992.55	7640.1	10418.8	12422.6	11641.7	7677.79	4298.14	11113.2	6579.96	11526.2	7281.29	8764.61	11430.8	12256.4	24495.7	8565.23	15590.4	16333.6	16250.8	10233.6	9356.25	11361	20017.2
	Dodecanoylcarnitine	C19H37NO4	343.273	2.91279	pos	H	32.7873	48.2798	40.662	45.9261	1.88204	24	0.577381	323	1.7299	27	0.689925	346	60.8765	26	16.368	351	42400.7	65603.5	65012.1	58186.2	41182.4	49666.5	33829.4	62196	43589.2	31673.8	15839.4	29015.2	44934.6	68555.8	33950.6	39496.9	57279.3	80270.7	71183.5	51865.7	68831	62012	123297	50271.9	57539.6	34415.5	78015.2
	PE(35:1)	C40H78NO8P	731.547	1.11544	pos	H	21.4092	44.8164	29.014	50.3825	2.68308	5	0.129998	491	2.46062	6	0.126905	528	87.1015	5	2.14745	526	437601	691008	605995	609876	326248	408589	533514	472782	485416	533878	440180	415832	294149	614744	396084	286493	480900	767956	1.05205e+06	521862	1.10429e+06	642103	622711	642782	426489	617396	521975
	cis-5-Tetradecenoylcarnitine	C21H39NO4	369.288	0.989713	pos	H	31.687	40.5374	49.2171	59.5404	1.66596	44	0.747231	261	1.55314	46	0.590158	399	54.2739	45	16.0997	360	39688.2	65946.1	60262.3	54210.5	29363.3	41567.9	25910	52639.5	47511.4	24893.1	18891.3	41562.5	34537.6	59229.5	37416.9	41387.6	61036.6	59549.5	85979.5	41047.5	56784.8	80085.3	110728	50765.2	52031.6	40374.1	97329.4
	Glycerol 1-(9Z-octadecenoate) 2-tetradecanoate 3-phosphate	C35H67O8P	646.452	-8.41308	pos	H	15.8237	23.505	28.0522	20.4276	3.01808	2	1.22523	128	2.76352	3	0.96686	229	98.0065	2	27.2292	169	40057.9	66902.7	71747.9	63422.8	40826.8	43511.4	45456.7	48835.1	51889.5	38570.5	41582.2	35603.1	32056	42274	38111.7	29780.4	32254.8	47090.4	83140.1	78558.2	73068	61247.8	78943.7	56409.4	115556	68789.8	40569.6
	PE(33:1)	C38H74NO8P	703.517	2.68331	pos	H	32.0528	57.1239	54.853	64.834	1.74396	37	0.0608984	514	1.64948	36	0.346155	489	57.4117	35	5.48608	506	31637.3	53450.5	42938.7	46988.2	33184.3	29420.5	41013.6	38229.8	19874.9	41800.8	41577.3	18670.5	37665	43036.7	22564.2	10723.5	33524	52937.6	87960.6	53076.7	88282.2	30865.9	31203.7	30366.4	34618.6	58421.6	21435.3
	L-Hexanoylcarnitine	C13H25NO4	259.179	0.853619	pos	H	41.7089	49.9729	75.3919	42.145	1.85696	30	0.413686	375	1.71062	31	0.734604	333	60.1387	30	15.6962	370	21950.2	37513.8	30932.1	28170.2	22942.8	19792.9	28842	16077.3	45397.1	19308	7808.32	13954.8	21128	23324.1	13272.4	32107.4	21397.4	35200.2	38926.2	23313.4	131679	25156.2	33647.4	29619.9	23705.9	18926.7	46808.5
	PE(31:0)	C36H72NO8P	677.499	-0.119326	pos	H	62.688	62.2299	96.0189	77.7561	0.960562	189	0.104803	496	0.922182	213	0.486772	445	31.4703	201	8.42468	476	46077.5	78971.2	63328.1	74346.1	43265.9	42417	47191.5	68350.8	23434.5	45069.8	59526.9	16311.3	129757	39108.9	27344.5	9437.19	47791.9	45594.1	105263	99671.2	86888.6	28693.2	59118.4	45624.7	49951.6	62567.8	11180.9
	L-Octanoylcarnitine	C15H29NO4	287.21	0.500916	pos	H	49.9984	50.7137	65.1385	52.8136	1.55293	57	0.292674	424	1.49381	52	0.591087	396	51.5885	54	12.0082	423	77798.8	134739	110740	104733	60987.6	118039	50260.5	64300	175038	43155.1	28411.3	50269.2	88669.1	116706	49075.3	98381.5	68092.1	79346.9	124219	85826.3	342722	131587	171218	130403	67260.6	56114.7	198610
	Oleamide	C18H35NO	281.272	1.07793	pos	H	19.0364	27.1542	23.4151	38.3838	3.08135	1	0.392438	382	2.81787	1	0.995747	214	100	1	20.2245	270	638451	1.12847e+06	1.01404e+06	998459	458357	645559	641006	681426	724112	544560	908862	590500	448098	678173	792822	606933	579450	1.2412e+06	985427	1.20151e+06	1.21318e+06	1.23624e+06	1.59475e+06	1.23309e+06	849127	1.00758e+06	1.23611e+06
	Decanoylcarnitine	C17H33NO4	315.241	0.196896	pos	H	39.6003	48.78	55.369	55.4901	1.7608	35	0.232596	451	1.6754	33	0.473384	450	58.2076	33	9.33768	464	126050	224432	192776	188255	104479	166798	88236.4	131880	201944	73185.4	48189.5	83398.2	124787	206646	83589.5	188934	136585	170631	214221	163389	466027	218625	340360	184558	145402	104752	339446
	2-Methylbutyrylglycine	C7H13NO3	159.09	0.0325368	pos	H	62.7234	47.0082	92.5704	75.2752	1.51436	65	0.672321	289	1.40575	74	0.62183	379	49.0999	71	15.9952	363	6724.58	13005.5	9815.48	8814.46	3472.79	10253.1	2454.89	4118.72	7171.32	6792.66	18309.3	3578.34	6463.49	3309.25	11326.6	4521.59	5647.57	3987.39	3827	16161	16504.8	16393.7	8371.66	11811.3	8758.91	15677.8	4871.11
	trans-2-Dodecenoylcarnitine	C19H35NO4	341.257	1.10556	pos	H	30.1555	51.2811	55.9025	48.2476	1.97987	19	0.797699	242	1.8373	20	0.644385	366	64.5002	20	17.5361	327	32052.5	64112.9	57962.5	48182	24550.1	35783.9	17784.2	43185.3	35725.3	23171.5	15869.8	35030.6	30874.1	51718.9	31042.9	31864.8	40080.7	47234.2	116635	40649.1	72795.7	85813.1	101520	32197.6	39594	31190.1	107574
	N-palmitoyl threonine	C20H39NO4	357.288	-1.07325	pos	H	33.927	76.6022	108.626	60.9532	1.71364	42	0.743363	266	1.61857	41	0.604118	389	56.3436	41	16.3171	352	6923.64	15879.9	14231.6	10501.9	7749.93	9587.47	6095.86	8679.52	7173.88	4931.43	2336.93	11522.8	4667.55	6952.45	6549.71	4791	8968.83	8301	12928.7	3950.77	21149.6	15305.1	73037.4	13727.7	6378.17	13932.5	5198.63
	L-Urobilin	C33H46N4O6	594.34	-2.84318	pos	H	40.9703	98.0837	84.7902	100.655	1.82408	31	0.0545597	516	1.67358	34	0.12118	529	58.8989	32	1.36215	529	8906.67	22020.5	12480.4	13540.7	2623.98	7319.08	8916.43	3215.08	14397.8	9194.13	4830.61	7099.31	13749.1	9414.71	11753.7	10664.9	12607.8	10461.2	10802.6	73212	18844.5	12638.1	19841	4933.54	4255.05	35924.1	44385.3
	Palmitoleamide	C16H31NO	253.24	-0.269961	pos	H	29.8721	165.238	82.4929	152.443	2.93467	4	0.307563	416	2.71809	4	1.39941	58	95.9867	4	26.7541	178	6124.53	36223.3	14189.5	17224.9	3911.71	5892.2	2923.26	7907.49	8981.73	4925.43	8786.62	7526.26	3880.51	5667.25	5778.38	7172.38	6265.64	22418.2	7998.97	79569.9	13199.8	40167.2	99898.2	64339.5	12177.8	18700.3	66085.5
[truncated: 43 more columns]
