# Supplementary material for: Metabolomic Profiles for Primary Progressive Multiple Sclerosis Stratification and Disease Course Monitoring
Source: Front Hum Neurosci. 2018 Jun 4;12:226. doi: 10.3389/fnhum.2018.00226 (PMC5994544; doi:10.3389/fnhum.2018.00226)
Supplement: TABLE S8 — PPMS marker measured in RRMS, intensity levels in the RRMS cohort. P-values determined by Welch’s t-test, p-value adjustment for multiple comparison using Benjamini and Hochberg (FDR) adjustment (∗.xlsx file). [file Data_Sheet_4.xlsx]

## Sheet: Supplemental Table 8
		p-value	p-value	log2 FC		Samples
	Metabolite	HC vs. RRMS	HC vs. RRMS FDR	RRMS/HC	RSD [%]	RRMS_P1	RRMS_P2	RRMS_P3	RRMS_P4	RRMS_P5	RRMS_P6	RRMS_P7	RRMS_P8	RRMS_P9	RRMS_P10	Control_P1	Control_P2	Control_P3	Control_P4	Control_P5	Control_P6	Control_P7	Control_P8	Control_P9	Control_P10
	(L)-tryptophan	0.970512	0.970512	0.0478515	14.9008	13.213	12.8759	13.5346	13.2173	13.113	13.0792	13.1288	13.3083	13.1039	13.1546	13.117	13.0889	13.1631	13.1622	13.2902	13.2969	13.0772	12.8884	13.2523	13.131
	2(R)-HOT	0.911797	0.970512	-0.00139692	10.0221	8.06257	8.13545	8.3857	8.34397	8.33774	8.31145	8.09771	8.1206	8.19565	8.24538	8.23732	8.181	8.07432	8.27756	8.18325	8.13822	8.38669	8.25657	8.28391	8.25437
	Citrulline	0.435872	0.802085	-0.102999	22.1181	13.7103	13.589	13.2313	14.0571	13.8541	13.4286	13.5989	13.8171	13.7394	13.5416	13.6493	13.764	13.7869	13.7213	14.1243	13.7975	13.5382	13.2777	13.7403	13.9068
	Creatinine	0.481251	0.802085	-0.0216902	8.02755	15.0748	15.0166	15.1336	14.9521	15.2217	15.0152	15.0622	15.0644	15.0557	15.0288	15.1481	14.9626	14.9567	15.1222	15.1064	15.1455	14.9474	15.1025	15.1989	15.0738
	Gamma-Linolenic acid	0.795936	0.970512	0.25895	91.0675	9.36963	11.5875	9.65896	10.0478	9.23724	8.74165	9.55963	9.24659	10.3092	10.4388	9.92921	9.33554	10.2461	10.3733	10.6563	9.88671	9.17846	10.1427	10.0101	9.07141
	GPC(14:0)	0.0288056	0.28838	-0.295881	20.4192	10.2374	10.3648	10.6362	10.1329	10.4945	10.5827	10.578	10.4699	10.5849	10.693	10.8226	10.7595	10.9027	10.6106	10.3009	10.7117	10.5791	10.4206	10.8289	10.8586
	LysoPC(20:0)	0.217563	0.621607	0.216494	24.986	8.76269	8.66957	8.65205	8.9849	8.5407	8.43461	8.34934	8.58541	8.68464	8.46157	8.50384	8.75774	8.62403	8.03612	8.23934	8.86351	8.26184	8.75471	8.2044	8.13234
	LysoPC(20:1)	0.481251	0.802085	0.15592	27.4097	9.3916	8.99777	8.67247	9.41569	9.35465	8.73037	9.13875	8.88288	9.22791	8.94191	9.12225	9.26002	9.00607	8.56009	8.83451	9.16734	8.957	9.40815	8.845	8.44491
	LysoPC(P-16:0)	0.105122	0.42049	0.208543	16.8097	10.3791	10.2236	10.1037	10.4061	10.5757	10.0759	10.2389	10.1735	10.2937	10.2607	10.1824	10.3375	10.2274	9.92226	9.86351	10.2959	10.1249	10.2044	9.9915	10.1313
	LysoPC(P-18:0)	0.352681	0.802085	0.127395	21.3204	9.52843	9.67332	9.49675	9.89769	9.78911	9.53475	9.68578	9.31508	9.61784	9.68162	9.66194	9.80657	9.68566	9.21056	9.26486	9.43042	9.65053	9.91903	9.2865	9.23328
	LysoPC(P-18:1)	0.970512	0.970512	0.0174009	19.6375	8.00434	7.98541	7.63979	8.23338	8.10602	7.73522	8.00471	7.70417	8.13081	8.02445	8.00574	8.27736	7.92059	7.70718	7.71668	7.83392	8.24283	8.08177	7.82061	7.8191
	LysoPE(18:1)	0.684211	0.970512	-0.108901	41.1559	9.93889	9.4168	9.92744	9.76791	9.43514	9.00654	9.74052	10.3453	8.88967	9.45047	10.2258	9.99903	9.95664	9.67509	9.32021	10.1714	8.83352	9.74595	9.56245	9.22474
	LysoPE(18:2)	0.393048	0.802085	-0.283773	40.8451	10.2054	9.7136	10.3846	9.90632	9.49085	9.51756	9.87925	10.4795	9.30846	9.8036	10.6964	10.3442	10.3268	9.79378	9.81395	10.4817	9.24577	10.2021	9.84769	9.80736
	LysoPE(22:4)	0.14314	0.477134	-0.0969247	11.1256	8.87193	8.88173	8.92107	9.12785	9.16971	8.93407	8.93157	9.05562	8.9804	8.96519	8.99216	9.17227	9.07649	8.88313	9.24641	9.06744	9.08471	9.00766	8.90423	9.06864
	PC(18:0/18:3)	0.105122	0.42049	-0.0856236	7.83635	14.2238	14.4245	14.3035	14.45	14.2844	14.2506	14.2722	14.335	14.2051	14.3516	14.36	14.3943	14.4781	14.4248	14.3585	14.4166	14.4022	14.2799	14.3193	14.2709
	PC(18:1/18:1)	0.0432571	0.28838	-0.129283	9.38476	14.6602	14.8215	14.7901	14.895	14.715	14.8691	14.7916	14.6205	14.9137	14.7479	14.9603	14.8811	14.905	14.7087	14.8529	14.8038	14.8858	14.9606	14.9048	14.8762
	PC(35:5)	0.970512	0.970512	0.206546	44.9055	11.3947	10.5076	10.9688	11.1539	9.89308	10.1269	10.3438	11.5036	10.2409	10.5614	10.7076	10.6276	10.6704	10.8743	10.2143	10.9823	10.5056	10.9018	10.4879	10.4424
	PC(44:12)	0.795936	0.970512	-0.0444542	26.8702	9.43062	9.77072	9.37233	9.54177	8.8823	8.91768	9.27328	9.59306	8.93021	9.15402	9.27547	9.51339	9.46615	9.5545	9.28212	9.72911	9.36807	9.07377	9.18296	8.88696
	PE(36:5)	0.578742	0.890372	0.12362	51.7162	10.2309	9.52619	9.93453	10.0523	8.84054	9.10371	9.26112	10.7362	9.01869	9.35685	9.78598	9.66721	9.72948	9.88227	9.44804	10.0762	9.37635	9.84399	9.34974	9.57509
	Tiglycarnitine	0.033314	0.28838	-0.535793	36.8585	11.1957	10.5847	10.347	11.0933	10.6146	10.5425	10.5464	11.0992	10.2713	10.6307	11.3452	11.1325	11.2919	11.3961	11.229	11.2985	10.2706	11.2377	10.7609	10.6016
