# Supplementary material for: Metabolomic Profiles for Primary Progressive Multiple Sclerosis Stratification and Disease Course Monitoring
Source: Front Hum Neurosci. 2018 Jun 4;12:226. doi: 10.3389/fnhum.2018.00226 (PMC5994544; doi:10.3389/fnhum.2018.00226)
Supplement: TABLE S9 — PPMS marker measured in PD, intensity levels in the PD cohort. P-values determined by Welch’s t-test, p-value adjustment for multiple comparison using Benjamini and Hochberg (FDR) adjustment (∗.xlsx file). [file Data_Sheet_5.xlsx]

## Sheet: Supplemental Table 9
		p-value	p-value	log2 FC		Samples
	Metabolite	HC vs. PD	HC vs. PD FDR	PD/HC	RSD [%]	PD-6	Control_PD_14	Control_PD_16	Control_PD_17	PD-3	PD-19	PD-18	PD-35	PD-8	Control_PD_4	Control_PD_18	Control_PD_5	Control_PD_15	Control_PD_6	Control_PD_3	Control_PD_1	Control_PD_2	Control_PD_7	Control_PD_8	Control_PD_9	Control_PD_10	Control_PD_20	Control_PD_11	Control_PD_12	Control_PD_13	PD-14	Control_PD_19	PD-7	PD-32	PD-27	PD-33	PD-22	PD-9	PD-1	PD-20	PD-31	PD-4	PD-23	PD-40	PD-13	PD-24	PD-25	PD-26	PD-30
	(L)-tryptophan	0.3873	0.529816	0.0432587	15.2917	14.2519	14.5043	14.4588	14.5715	14.5726	14.2012	14.2853	14.4598	14.4659	14.2401	14.5029	14.704	14.368	14.5959	14.2981	14.5059	14.3274	14.1586	14.5329	14.5477	14.5733	14.1622	14.3163	14.6874	14.435	14.13	14.2994	14.5159	14.5596	14.3322	14.5901	14.2785	14.4517	14.4725	14.2735	14.3663	14.2114	14.3626	14.2101	14.5203	14.1374	14.5353	14.3376	14.6228
	2(R)-HOT	0.863047	0.863047	-0.00554749	6.33743	8.8081	8.78055	8.84771	8.70512	8.75881	8.7438	8.81244	8.83916	8.75658	8.75361	8.75241	8.68502	8.79511	8.69411	8.72831	8.74682	8.69395	8.68684	8.69519	8.76637	8.80425	8.87105	8.74701	8.63944	8.82655	8.75373	8.75418	8.62675	8.73295	8.67607	8.64218	8.704	8.70479	8.73206	8.82644	8.76293	8.78064	8.85151	8.67825	8.75906	8.67959	8.7929	8.74454	8.68186
	Citrulline	0.423853	0.529816	0.0818559	25.3339	13.7627	13.8203	13.5941	14.2621	14.1529	14.1035	13.7801	13.7911	13.7234	14.1198	13.6395	14.0367	13.6767	14.1457	14.1525	13.9991	13.7578	13.9208	14.0209	14.1637	14.0742	13.5654	14.5178	14.1169	14.2809	13.9895	13.8051	14.073	14.1777	13.9536	14.1826	14.3525	14.0812	13.9723	13.8226	13.9462	13.5787	13.8311	14.1951	14.0981	13.9081	14.0362	14.2081	14.2667
	Creatinine	0.538802	0.598669	0.0162042	9.22434	15.2692	15.281	15.276	15.2599	15.4385	15.5051	15.1907	15.381	15.3803	15.2046	15.2934	15.4048	15.2425	15.2902	15.3099	15.1599	15.2207	15.352	15.3526	15.261	15.3837	15.2984	15.3135	15.1903	15.4603	15.4759	15.3823	15.3643	15.4062	15.3261	15.3702	15.4199	15.4482	15.3451	15.3057	15.3406	15.4443	15.2598	15.4983	15.4277	15.3135	15.3576	15.4182	15.3096
	Gamma-Linolenic acid	0.346762	0.529816	0.223789	45.0361	8.95493	9.21217	8.83061	8.64849	9.12105	9.2367	9.41703	8.62189	9.12903	8.24252	8.8802	8.64314	8.67006	8.09692	8.71499	8.10155	8.36003	8.37446	8.59673	8.82723	8.84512	8.53349	9.48157	8.34881	8.75451	8.23388	8.80666	7.92581	9.02325	8.56701	8.47651	8.56396	8.81652	8.66773	8.69795	9.16863	8.0433	9.41651	8.69169	8.72192	9.07853	8.81772	8.74259	9.85914
	GPC(14:0)	0.419323	0.529816	0.0628404	17.4846	10.1569	10.7793	10.3463	10.4809	10.5628	10.5215	10.8802	10.6693	10.8996	10.7442	10.5052	10.3184	10.8757	10.8415	10.7615	10.6651	10.7476	10.4995	10.7032	10.4218	10.6084	10.7989	10.5976	10.643	10.7401	10.6206	10.4973	10.7674	10.6991	10.367	10.7906	10.9694	10.9919	10.5173	10.7327	10.8154	10.4201	10.7541	10.7368	10.635	10.9913	10.4922	10.8673	10.4462
	LysoPC(20:0)	0.0225098	0.155339	0.585377	61.3554	11.5588	10.381	10.0816	10.8539	11.166	9.41865	8.57457	10.4922	10.8134	9.05782	9.60249	10.2141	10.0641	10.3302	9.99025	10.5869	10.1447	10.7158	9.70141	9.70857	9.7574	9.9918	9.38134	9.63169	9.29958	10.0904	10.7067	10.928	9.20654	10.1501	8.9048	10.3068	10.3386	10.9727	9.85618	8.87361	11.5215	10.9412	10.0497	10.6352	10.6699	10.6271	10.428	9.42838
	LysoPC(20:1)	0.0903416	0.258119	-0.243833	36.2551	11.0181	10.9091	10.3532	10.7408	10.5138	10.0258	10.4095	10.3195	10.2236	10.1957	10.1145	10.4385	9.8871	11.1094	10.8556	10.6058	10.4471	10.2264	10.5654	10.6632	10.3333	9.93533	10.7492	10.955	10.7733	11.457	10.147	10.542	10.3255	10.7447	10.069	10.4865	9.96128	10.2529	9.95301	10.1977	10.3827	10.4229	9.80845	10.7824	10.7415	10.4757	10.4005	10.363
	LysoPC(P-16:0)	0.311799	0.519665	-0.158163	27.9209	11.0949	11.7247	11.1904	11.6322	11.437	10.9615	11.6333	11.5413	11.1238	11.0671	11.1094	11.082	10.7566	11.549	11.7978	11.564	11.1185	11.3728	11.6628	11.4402	11.6107	11.1107	11.7986	11.9116	11.8907	11.3566	11.2055	11.7248	11.2979	11.3763	11.6742	11.8443	11.302	11.2889	11.1576	11.2332	11.1476	11.6011	11.0528	11.5433	11.6655	11.2659	11.7725	11.3048
	LysoPC(P-18:0)	0.765743	0.806045	-0.131762	28.0518	11.1072	10.9306	10.7591	10.5232	10.6864	10.4397	10.8282	10.7355	10.4594	10.5834	10.3815	10.5013	10.4251	10.84	11.1106	10.6567	10.5714	10.6556	11.1213	10.8388	10.7568	10.5742	11.2169	11.3573	11.38	10.7987	10.4716	11.1019	10.5452	10.6534	10.7809	11.0675	10.5899	10.8071	10.5995	10.6433	10.5086	11.0521	10.3597	11.124	11.156	10.5647	10.8905	10.6812
	LysoPC(P-18:1)	0.218325	0.396954	-0.162366	27.3656	9.11086	9.31734	8.92595	8.60566	9.05103	8.54425	9.23729	9.0508	8.81948	8.76468	8.73091	8.83578	8.27277	9.21794	9.42417	9.32306	8.83405	8.90337	9.13883	9.17748	9.06262	8.72741	9.33537	9.47806	9.33922	8.90433	9.01088	9.3674	8.87857	8.76757	9.46852	9.3506	8.80334	8.80178	8.87575	8.95851	8.73813	9.02958	8.41185	9.18565	9.31792	8.87487	9.20672	9.03305
	LysoPE(18:1)	0.0310679	0.155339	-0.356287	40.7515	10.2037	9.8984	9.77346	10.1598	10.1532	9.72421	10.0307	10.2996	9.99821	9.92102	10.2546	10.7068	9.3303	10.5175	10.558	10.6921	10.6774	10.4507	9.97253	10.377	9.8845	9.66082	10.7721	10.7306	10.3237	9.94589	10.0391	10.4541	10.3763	9.45833	10.4487	10.6764	9.3159	9.60985	9.60077	9.60251	10.1523	10.06	9.70183	10.4246	9.92372	10.2798	10.1996	10.0125
	LysoPE(18:2)	0.0304611	0.155339	-0.362587	40.4169	10.3325	10.4598	10.5473	10.7692	10.8779	10.1487	10.674	10.7003	10.6934	10.6699	10.7127	10.7396	9.9029	10.8625	11.5122	11.5946	11.2267	11.3989	10.3807	11.1017	10.9663	10.5284	11.3568	11.3596	10.8064	10.4589	10.7014	11.0701	11.1771	10.2989	11.0326	11.0826	10.2725	10.4406	10.7561	10.1029	10.757	10.864	10.4713	10.9672	10.6487	10.7162	11.0747	10.8179
	LysoPE(22:4)	0.0103497	0.155339	-0.32995	33.9898	8.70809	9.11167	8.81526	9.14192	9.12706	8.48792	8.91624	9.27857	9.00498	8.77984	8.81653	8.93633	8.04386	9.30135	9.62917	9.56954	8.88739	9.22579	9.08116	9.16907	9.22863	8.47416	9.34479	9.46219	9.33486	8.74552	8.90071	9.26376	9.2028	8.93566	9.29605	9.44684	8.48553	8.53433	8.7103	8.39579	8.4447	9.17662	8.73023	8.99194	9.19666	8.87787	9.14778	8.83607
	PC(18:0/18:3)	0.115602	0.289006	-0.160306	32.7095	8.64598	8.46541	8.66389	8.84358	8.44439	8.57345	8.65329	8.85321	8.57879	9.28531	8.54705	8.73973	8.86294	8.87603	8.9821	8.88534	8.63845	8.58574	8.37905	9.20358	9.03266	9.06215	9.26956	9.32274	9.05062	8.40713	8.96096	8.90284	9.05454	8.16297	8.56586	8.77824	7.91091	8.93373	8.37333	8.15562	7.77175	8.0046	8.86832	7.96201	9.02348	8.32578	8.86073	8.31048
	PC(18:1/18:1)	0.171467	0.365113	-0.169802	39.025	9.3383	9.09381	9.37751	9.51907	9.41925	9.44742	9.36299	9.63068	8.2788	9.92571	9.49256	9.2835	9.3279	9.88395	10.0086	9.63397	9.10376	9.37435	9.29859	9.64316	9.81467	9.4049	9.8092	10.2267	9.64318	8.99235	9.35989	9.45633	9.607	8.55612	8.95618	9.24356	8.76509	9.59545	9.19102	8.2861	8.65231	8.81175	9.66304	8.82021	9.81914	8.60665	9.58395	8.70243
	PC(35:5)	0.49839	0.586341	0.143748	36.2144	10.9071	10.9627	11.2796	11.1995	11.162	11.1957	11.3719	11.2028	10.5186	11.1025	11.2867	11.5091	10.6769	11.3147	11.1811	11.5742	11.5254	11.175	10.8974	11.4146	11.8754	11.5559	11.9701	11.6238	11.3789	10.8461	11.5101	11.2923	11.445	10.9651	11.2853	11.0046	10.2009	11.4069	10.7999	11.036	10.7374	10.2175	11.4122	10.9879	10.6058	11.3367	11.473	10.8986
	PC(44:12)	0.0608617	0.221818	-0.182011	24.7225	8.71015	8.22637	8.81089	9.12969	8.69024	8.47283	8.82454	8.97069	8.75512	9.11438	8.86238	8.69888	8.79136	8.73151	9.01863	9.3854	8.78612	9.04587	8.57706	9.24724	9.27759	8.89745	9.13542	9.38874	8.83404	8.42499	8.94255	8.44577	8.9862	8.86222	8.93476	8.8005	8.34862	8.64813	8.53443	8.51606	8.04944	7.84559	9.00875	8.49567	8.71305	8.88339	8.80319	8.4279
	PE(36:5)	0.182556	0.365113	-0.161755	33.7573	9.08442	9.42646	10.0421	9.67502	10.0834	9.90374	10.0775	9.85812	9.52359	9.98302	9.84669	10.2248	9.7751	10.2349	10.1018	10.6811	10.3942	10.2523	9.90112	10.5202	10.7365	10.102	10.5538	10.1152	9.84136	9.71558	10.1465	9.98191	10.4347	9.65348	10.0615	9.81898	9.34061	10.3065	9.86453	9.68766	9.736	9.23314	10.3925	9.72011	9.56163	10.0871	10.2559	9.7086
	Tiglylcarnitine	0.0665454	0.221818	-0.17257	32.7381	8.50932	8.24488	8.14691	8.75591	8.69416	8.94406	8.19448	8.58369	7.93298	8.40186	8.06789	8.73734	8.521	8.95043	8.98622	8.65015	8.39665	8.25127	8.59969	8.61753	8.58427	8.64336	8.31194	8.8193	9.01186	8.33766	8.60359	8.40056	8.42067	8.70008	8.67416	8.25105	8.82896	8.66737	8.08577	8.45303	8.07546	7.99565	8.72006	8.4851	8.17709	8.84101	8.85916	7.9291
[truncated: 16 more columns]
