# Supplementary material for: Metabolomic Profiles for Primary Progressive Multiple Sclerosis Stratification and Disease Course Monitoring
Source: Front Hum Neurosci. 2018 Jun 4;12:226. doi: 10.3389/fnhum.2018.00226 (PMC5994544; doi:10.3389/fnhum.2018.00226)
Supplement: TABLE S10 — Metabolite levels with significant changes between HC and PPMS patients measured in the longitudinal PPMS cohort (∗.xlsx file). [file Data_Sheet_6.xlsx]

## Sheet: Supplemental Table 10
	Proposed metabolite	Proposed	Mean Intensity	Mean Intensity	Mean Intensity	RSD [%]	RSD [%]	RSD [%]	p value	p value FDR	p value	p value FDR	p value	p value FDR	Samples
		formula	0 month	12 month	24 month	0 month	12 month	24 month	0month/12month	0month/12month	0month/24month	0month/24month	12month/24month	12month/24month	0-P1	0-P2	0-P3	0-P4	0-P5	0-P6	0-P7	0-P8	0-P9	0-P10	0-P11	0-P12	0-P13	0-P14	0-P15	12-P1	12-P2	12-P3	12-P4	12-P5	12-P6	12-P7	12-P8	12-P9	12-P10	12-P11	12-P12	12-P13	12-P14	12-P15	24-P1	24-P2	24-P3	24-P4	24-P5
	Citrulline	C6H13N3O3	12.5306	12.5078	12.4586	15.2812	21.4948	15.3437	0.842993	0.842993	0.0821479	0.344018	0.270489	0.495098	12.4576	12.4556	12.4802	12.4565	12.6014	12.6805	12.7419	12.373	12.7551	12.3857	12.6238	12.6512	12.4161	12.5137	12.3663	12.6384	12.7843	12.698	12.429	12.3863	12.5848	12.6802	12.3236	12.1698	12.5511	12.3199	12.8168	12.4527	12.2665	12.5156	12.4535	12.6472	12.5282	12.1276	12.6323
	Creatinine	C4H7N3O	13.0984	13.0793	13.0539	11.041	9.14673	9.08893	0.437954	0.622119	0.0883669	0.344018	0.328051	0.495098	13.0723	12.9	13.0015	13.2424	13.1639	13.0449	13.0971	13.0396	13.1866	13.0587	13.0191	13.1101	13.2245	13.2533	13.0621	13.0863	12.976	13.0194	13.1256	13.1126	12.9928	13.004	13.2311	13.0767	13.1268	12.9811	13.2151	13.1325	13.0962	13.0139	13.0067	12.9639	12.9297	13.0197	13.1419
	(L)-tryptophan	C11H12N2O2	12.6229	12.5647	12.57	15.1109	12.5654	10.5477	0.14007	0.560279	0.10922	0.344018	0.942459	0.942459	12.5966	12.6539	12.4973	12.8091	12.675	12.4313	12.5344	12.5336	12.8743	12.6983	12.4298	12.6699	12.6494	12.7719	12.5183	12.6885	12.6592	12.5898	12.656	12.4697	12.4624	12.4907	12.6655	12.5842	12.6355	12.3124	12.7461	12.4775	12.4611	12.5722	12.4933	12.523	12.4893	12.4286	12.5655
	LysoPC(20:0)	C28H58NO7P	9.66511	9.57219	9.04771	54.2204	54.8585	68.8348	0.334778	0.622119	0.00443889	0.0887778	0.00342491	0.057618	9.821	9.98737	10.2709	10.0832	8.80345	9.81867	10.4701	10.2583	8.95376	9.68841	9.89498	9.61794	9.5834	8.25685	9.46827	9.90937	10.2718	9.77256	9.52945	9.3377	9.80811	10.3014	9.1626	8.57553	9.0338	9.6418	9.71732	9.28556	9.04473	10.1912	9.80225	10.0009	9.64942	9.26048	8.46447
	LysoPC(P-16:0)	C24H50NO6P	9.78859	9.72411	9.70038	22.7634	22.3563	25.8625	0.0224946	0.224946	0.0391442	0.260961	0.610787	0.763484	10.1619	9.80674	9.82096	9.71067	10.053	9.62791	9.64731	9.96177	9.90153	9.56804	9.76279	9.70815	9.58158	10.0229	9.49359	10.0766	9.75628	9.61455	9.47037	9.98066	9.59013	9.82828	9.88558	9.72778	9.49611	9.71724	9.7805	9.4779	9.96114	9.49855	10.0064	9.66251	9.56501	9.56138	10.1771
	LysoPC(P-18:0)	C26H54NO6P	9.01919	9.01132	9.00534	30.2064	19.7803	29.8707	0.548252	0.652342	0.659625	0.827733	0.72704	0.855341	9.15672	9.04948	9.09982	9.2448	9.43344	8.73372	9.02645	9.03397	9.42384	8.42972	8.78909	8.90453	9.06954	9.30228	8.59046	9.12992	9.24851	8.96957	9.11053	9.26877	8.88302	9.25177	8.92513	8.9496	8.70181	8.80492	8.85778	9.01646	9.17683	8.87524	9.12245	9.16662	8.86368	9.05322	9.49124
	LysoPC(P-18:1)	C26H52NO6P	7.54329	7.50114	7.55785	24.2281	28.0156	31.2716	0.427707	0.622119	0.662186	0.827733	0.346568	0.495098	7.87327	7.61277	7.73455	7.58915	7.80686	7.32348	7.61015	7.71013	7.68008	7.22141	7.26518	7.57949	7.4099	7.68831	7.04464	7.94196	7.81965	7.5814	7.26	7.63704	7.45726	7.85852	7.53291	7.46041	7.30116	7.27866	7.31782	7.29813	7.60611	7.16608	7.81961	7.76122	7.48695	7.60853	8.11251
	LysoPE(18:1)	C23H46NO7P	8.53145	8.46521	8.50476	17.3208	37.7933	25.1202	0.727373	0.765656	0.860583	0.886805	0.792277	0.880308	8.28482	8.56562	8.41342	8.36289	8.74403	8.38699	8.42164	8.41463	8.76009	8.63033	8.50813	8.75585	8.48353	8.66674	8.5731	8.60632	8.56638	7.82802	8.09677	8.45864	8.5866	8.61564	8.51769	9.20266	8.33139	8.25927	8.66101	8.40526	8.56375	8.2788	8.43248	8.79578	8.07149	8.03458	8.43029
	LysoPE(18:2)	C23H44NO7P	9.15464	8.98952	9.06335	18.1276	28.3968	21.4846	0.0369242	0.246161	0.125756	0.344018	0.324898	0.495098	8.83883	9.33695	9.1095	9.07541	9.36825	9.25284	9.18048	8.91732	9.42614	9.07759	9.02304	9.21422	9.29291	9.1397	9.06634	9.25151	9.33591	8.39954	8.68157	9.01316	9.24403	9.27993	8.92129	9.16124	8.78317	8.76827	9.26868	8.96672	9.06998	8.6978	9.1417	9.39033	8.78498	8.74135	8.8777
	LysoPE(22:4)	C27H48NO7P	7.46082	7.39052	7.473	32.3872	24.4386	27.4214	0.313815	0.622119	0.8642	0.886805	0.11603	0.428796	7.62275	7.17111	7.31692	7.15692	7.59353	7.53021	7.83687	7.45955	8.0787	7.33246	7.3339	7.48187	7.28343	7.41472	7.29933	7.90371	7.42444	7.03978	7.24618	7.49458	7.60661	7.44564	7.35202	7.40005	7.4159	7.38325	7.29111	7.19564	7.36629	7.29264	7.80626	7.39852	7.12041	7.14619	7.73299
	PC(18:0/18:3)	C44H82NO8P	12.3158	12.299	12.2734	9.93686	9.39861	9.39539	0.358012	0.622119	0.0231496	0.231496	0.128639	0.428796	12.1153	12.2651	12.2397	12.3008	12.2746	12.2772	12.2917	12.3465	12.5014	12.2718	12.3346	12.32	12.4095	12.4004	12.3889	12.1891	12.3671	12.0659	12.3375	12.22	12.2622	12.3007	12.3383	12.4265	12.3097	12.2668	12.3798	12.3166	12.3536	12.3514	12.1851	12.3146	12.1539	12.2605	12.1995
	PC(18:1/18:1)	C44H84NO8P	12.7125	12.7021	12.7125	12.2244	9.01141	9.15542	0.645447	0.717163	0.886805	0.886805	0.564812	0.753083	12.6296	12.7286	12.8975	12.8254	12.6932	12.6961	12.5364	12.624	12.793	12.6879	12.7289	12.6274	12.9063	12.7264	12.5871	12.6612	12.8284	12.7687	12.6822	12.5804	12.6995	12.5831	12.7844	12.7187	12.7076	12.5779	12.7851	12.8049	12.6858	12.664	12.571	12.7812	12.8701	12.7577	12.5752
	LysoPC(20:1)	C28H56NO7P	8.68253	8.65172	8.72669	31.7644	16.8943	51.619	0.289926	0.622119	0.369304	0.56816	0.208699	0.495098	8.89513	8.53776	8.69547	8.77668	8.89448	8.11577	8.68976	8.71903	9.13657	8.17158	8.84947	8.49935	8.64676	9.14748	8.46274	8.8733	8.61148	8.62531	8.7264	8.82618	8.39601	8.86213	8.6283	8.84274	8.55298	8.56282	8.42475	8.63181	8.69377	8.51777	8.87858	8.74995	8.56815	8.5679	9.15018
	PC(44:12)	C52H80NO8P	7.47976	7.34998	7.44221	18.8329	15.4335	16.8844	0.000850678	0.0170136	0.359261	0.56816	0.0057618	0.057618	7.30371	7.59545	7.41773	7.73895	7.38651	7.23972	7.53069	7.49225	7.67006	7.48091	7.3842	7.742	7.27421	7.314	7.62604	7.2459	7.39006	7.13262	7.37652	7.3783	7.25555	7.49261	7.42307	7.50389	7.36609	7.20137	7.57867	7.0642	7.37763	7.46323	7.5641	7.55125	7.28243	7.27388	7.30105
	PE(36:5)	C41H72NO8P	8.28776	8.2053	8.27525	34.3899	30.3419	28.2338	0.0582229	0.291115	0.604807	0.827733	0.17485	0.495098	7.69545	8.2695	8.10736	7.92636	8.21932	8.48633	8.34331	8.50266	8.76289	8.39745	7.88488	8.73767	8.38934	7.9511	8.64277	8.15748	8.27345	7.88811	7.74161	8.19109	8.29685	8.26239	8.45976	8.51796	8.25921	7.92913	8.74172	7.94572	8.05055	8.36444	8.07216	8.46646	8.16194	7.79128	8.03868
	PC(35:5)	C43H76NO8P	8.24401	8.15194	8.21576	37.0086	39.3574	24.5852	0.189313	0.622119	0.333758	0.56816	0.839986	0.884196	8.20467	7.90181	8.21814	8.09059	8.26278	8.4042	8.73646	8.158	8.57252	8.38053	7.37743	8.81204	8.06127	7.9914	8.48829	7.73317	8.04266	8.38083	7.59796	7.7453	8.2459	8.58339	8.26	8.29886	8.44098	7.60197	8.74666	7.73867	8.42324	8.43953	8.23284	8.22356	8.07414	7.72019	8.3267
	Tiglylcarnitine	C12H21NO4	6.98055	7.04756	6.94654	34.3267	57.0473	36.9445	0.466589	0.622119	0.705323	0.829792	0.315394	0.495098	7.48468	6.72018	7.24697	6.51899	7.33051	6.74994	6.66892	6.81882	7.38912	6.97901	6.9511	7.21761	6.53562	7.08206	7.01467	7.31356	6.64959	7.16454	6.91937	7.04924	6.7352	6.58966	6.74351	7.35883	7.15843	7.09575	7.03565	6.97189	6.84612	8.082	7.51294	6.28379	7.2092	6.58884	7.24229
	2(R)-HOT	C18H30O3	8.23811	8.18453	8.28624	21.7568	16.7215	19.4341	0.234052	0.622119	0.204764	0.455031	0.0315847	0.210564	8.37793	8.461	8.07662	8.25059	8.65556	8.28348	8.03248	8.16544	8.357	8.10657	8.03047	8.04159	8.36861	8.23833	8.12593	8.19563	8.38676	8.08009	8.23532	8.26154	7.97548	8.17764	8.33709	8.18002	7.96262	7.88867	8.11475	8.37684	8.36631	8.22922	8.4482	8.5006	8.14565	8.22023	8.59375
	GPC(14:0)	C46H78NO7P	8.72763	8.70607	8.66574	11.6027	16.2132	15.2309	0.554491	0.652342	0.137607	0.344018	0.341487	0.495098	8.66033	8.68654	8.79874	8.64121	8.94059	8.78551	8.5801	8.79311	8.73781	8.65539	8.72644	8.79572	8.8609	8.67131	8.58073	8.66956	8.66804	8.6902	8.75318	8.92492	8.69806	8.53955	8.64598	8.76289	8.51618	8.86806	8.88714	8.90474	8.43812	8.62439	8.71825	8.67248	8.66087	8.64494	8.90427
	Gamma-Linolenic acid	C18H30O2	9.19195	9.12672	9.29212	36.6971	32.5462	25.7872	0.402649	0.622119	0.260396	0.520791	0.0440004	0.220002	9.21696	9.40745	8.49965	9.36296	9.82416	9.32871	8.98759	9.25798	9.50837	8.57993	9.36342	8.7827	9.4524	9.18645	9.12048	8.65937	9.248	8.79343	9.16495	9.39734	8.81889	9.19764	9.37401	8.98157	8.88257	8.80104	9.07715	9.4789	9.62618	9.39969	9.44053	9.42053	8.87572	9.2026	9.6972
[truncated: 10 more columns]
